# Supplementary material for: Chemosensitivity profiling of osteosarcoma tumour cell lines identifies a model of BRCAness
Source: Sci Rep. 2018 Jul 13;8:10614. doi: 10.1038/s41598-018-29043-z (PMC6045584; doi:10.1038/s41598-018-29043-z)
Supplement: Supplementary file 2 — Supplementary Table 1 [file 41598_2018_29043_MOESM2_ESM.xlsx]

## Sheet: Supp Table 1
Supplementary Table 1. Tumour cell lines used in the study
cell_line	histotype	number of cells used per well	Media	FBS concentration (v/v)	Additives
143B_BONE	BONE	250	DMEM	0.1	2mM L-Glutamine
G292 (clone A141B1)_BONE	BONE	1000	McCoys	0.1	2mM L-Glutamine
CAL72_BONE	BONE	250	DMEM	0.1	2mM L-Glutamine
HOS_BONE	BONE	500	MEM	0.1	2mM L-Glutamine
HOSMNG_BONE	BONE	500	DMEM	0.1	2mM L-Glutamine
HU09_BONE	BONE	250	RPMI	0.1	2mM L-Glutamine
HUO3N1_BONE	BONE	250	RPMI	0.1	2mM L-Glutamine
KPD_BONE	BONE	750	RPMI	0.1	2mM L-Glutamine
LM7_BONE	BONE	500	DMEM	0.1	2mM L-Glutamine
MG63_BONE	BONE	250	RPMI	0.1	2mM L-Glutamine
MHM_BONE	BONE	500	RPMI	0.1	2mM L-Glutamine
NOS1_BONE	BONE	500	DMEM	0.1	2mM L-Glutamine
NY_BONE	BONE	500	RPMI	0.1	2mM L-Glutamine
OS25HAL_BONE	BONE	500	RPMI	0.1	2mM L-Glutamine
OSHN_BONE	BONE	500	RPMI	0.1	2mM L-Glutamine
SAOS2_BONE	BONE	500	DMEM	0.1	2mM L-Glutamine
SJSA1_BONE	BONE	500	RPMI	0.1	2mM L-Glutamine
U2OS_BONE	BONE	500	DMEM	0.1	2mM L-Glutamine
BT20_BREAST	BREAST	500
BT549_BREAST	BREAST	250
CAL120_BREAST	BREAST	500
CAL51_BREAST	BREAST	500
DU4475_BREAST	BREAST	500
HCC1395_BREAST	BREAST	500
HCC1806_BREAST	BREAST	500
HCC1954_BREAST	BREAST	500
HCC202_BREAST	BREAST	500
HCC38_BREAST	BREAST	500
HCC70_BREAST	BREAST	500
HMLE3_BREAST	BREAST	500
HMT3552_BREAST	BREAST	500
HS578T_BREAST	BREAST	500
JIMT1_BREAST	BREAST	500
MCF7_BREAST	BREAST	500
MDAMB134_BREAST	BREAST	500
MDAMB157_BREAST	BREAST	625
MDAMB231_BREAST	BREAST	500
MDAMB361_BREAST	BREAST	500
MDAMB436_BREAST	BREAST	500
MDAMB453_BREAST	BREAST	500
MDAMB468_BREAST	BREAST	500
MFM223_BREAST	BREAST	500
S68_BREAST	BREAST	500
SKBR3_BREAST	BREAST	500
SUM149_BREAST	BREAST	500
SUM149.B1*.S_BREAST	BREAST	500
SUM159_BREAST	BREAST	500
SUM44_BREAST	BREAST	500
T47D_BREAST	BREAST	500
VP229_BREAST	BREAST	500
ZR751_BREAST	BREAST	500
ASKA_SYNOVIAL	SYNOVIAL	500
CME_SYNOVIAL	SYNOVIAL	500
HSSYII_SYNOVIAL	SYNOVIAL	500
SYO1_SYNOVIAL	SYNOVIAL	500
YAMATO_SYNOVIAL	SYNOVIAL	500
93VU_HEADNECK	HEADNECK	250
PCI30_HEADNECK	HEADNECK	250
SCC003_HEADNECK	HEADNECK	250
SCC36_HEADNECK	HEADNECK	500
SCC47_HEADNECK	HEADNECK	250
SCC90_HEADNECK	HEADNECK	250
SG27_HEADNECK	HEADNECK	500
SG28_HEADNECK	HEADNECK	500
SG31_HEADNECK	HEADNECK	500
SG32_HEADNECK	HEADNECK	500
SG43_HEADNECK	HEADNECK	500
CCK81_LARGE_INTESTINE	LARGE	500
COLO320DM_LARGE_INTESTINE	LARGE	500
HCT15_LARGE_INTESTINE	LARGE	500
A549_LUNG	LUNG	250
H23_LUNG	LUNG	250
HCC78_LUNG	LUNG	500
NCIH441_LUNG	LUNG	500
HS57T_LUNG	LUNG	500
22RV1_PROSTATE	PROSTATE	500
LNCAP_PROSTATE	PROSTATE	500
VCAP_PROSTATE	PROSTATE	500
CADOES1_SOFT_TISSUE	SOFT	500
HT1080_SOFT_TISSUE	SOFT	500
RDES_SOFT_TISSUE	SOFT	500
C33A_CERVIX	CERVIX	500
CASKI_CERVIX	CERVIX	500
HELA_CERVIX	CERVIX	500
SIHA_CERVIX	CERVIX	500
CHLA90_AUTONOMIC_GANGLIA	AUTONOMIC	500
JURKAT_HAEMATOPOIETIC_AND_LYMPHOID_TISSUE	HAEMATOPOIETIC	500
SNU475_LIVER	LIVER	500
