# Supplementary material for: Chemosensitivity profiling of osteosarcoma tumour cell lines identifies a model of BRCAness
Source: Sci Rep. 2018 Jul 13;8:10614. doi: 10.1038/s41598-018-29043-z (PMC6045584; doi:10.1038/s41598-018-29043-z)
Supplement: Supplementary file 3 — Supplementary Table 2 [file 41598_2018_29043_MOESM3_ESM.xlsx]

## Sheet: Supp Table 2
Supplementary Table 2: small molecule inhibitors used in the study
Small molecule	Supplier
ABIRATERONE	Selleckchem
ABT-737	Selleckchem
AFATINIB	Selleckchem
AFIMOXIFENE	Selleckchem
AG-14699	Selleckchem
AZD4547	Selleckchem
BEZ-235	Selleckchem
BI-2536	Selleckchem
BLEOMYCIN	Selleckchem
BMN-673	Selleckchem
BMS-911543	Selleckchem
CABOZANTINIB	Selleckchem
CAMPTOTHECIN	Selleckchem
CANERTINIB	Selleckchem
CARBOPLATIN	Selleckchem
CELECOXIB	Selleckchem
CRIZOTINIB	Selleckchem
DASATINIB	Selleckchem
DECITABINE	Selleckchem
DMX_1783	ICR/Domainex
DMX_2320	ICR/Domainex
DOXORUBICIN	Selleckchem
ERLOTINIB	Selleckchem
ETOPOSIDE	Selleckchem
EVEROLIMUS	Selleckchem
FLAVOPIRIDOL	Selleckchem
FLUOROURACIL	Selleckchem
FORETINIB	Selleckchem
GEFITINIB	Selleckchem
GEMCITABINE	Selleckchem
GSK-2334470A	Selleckchem
GSK1904529A	Selleckchem
GSK2194069A	Selleckchem
IMATINIB	Selleckchem
KU0057788	Selleckchem
KU60019	Selleckchem
LAPATINIB	Selleckchem
LENVATINIB	Selleckchem
LESTAURTINIB	Selleckchem
MDV3100	Selleckchem
METHOTREXATE	Selleckchem
MK-1775	Selleckchem
MK0752	Selleckchem
MK2206	Selleckchem
MLN-4924	Selleckchem
NILOTINIB	Selleckchem
NUTLIN3	Selleckchem
OLAPARIB	Selleckchem
OSI-906	Selleckchem
PACLITAXEL	Selleckchem
PD-0332991	Selleckchem
PD-184352	Selleckchem
PD173074	Selleckchem
PF-00299804	Selleckchem
PF-00477736	Selleckchem
PF-02341066	Selleckchem
PF-03758309	Selleckchem
PF-03814735	Selleckchem
PF-04691502	Selleckchem
PF-332991	Selleckchem
PLX-4720	Selleckchem
RESVERATROL	Selleckchem
RO-3306	Selleckchem
SALINOMYCIN	Selleckchem
SAPACITABINE	Selleckchem
SAR-20106	Ian Collins, ICR, London
SNX-5422	Selleckchem
SORAFENIB	Selleckchem
SOTRASTAURIN/AEB071	Selleckchem
SUNITINIB	Selleckchem
TEMOZOLOMIDE	Selleckchem
TIOGUANINE	Selleckchem
VINORELBINE	Selleckchem
VISMODEGIB	Selleckchem
VORINOSTAT	Selleckchem
XAV-939	ICR/Domainex
YM155	Selleckchem
17-AAG	Selleckchem
2-METHOXYESTRADIOL	Selleckchem
