# Supplementary material for: Chemosensitivity profiling of osteosarcoma tumour cell lines identifies a model of BRCAness
Source: Sci Rep. 2018 Jul 13;8:10614. doi: 10.1038/s41598-018-29043-z (PMC6045584; doi:10.1038/s41598-018-29043-z)
Supplement: Supplementary file 4 — Supplementary Table 3 [file 41598_2018_29043_MOESM4_ESM.xlsx]

## Sheet: Supp Table 3
Supplementary Table 3 : Surviving fraction data for triplicate drug sensitivity screens in 88 tumour cell lines
	Pearson's correlation	Replica 1 vs.	Replica 2 vs.	Replica 3 vs .	Replica 1 vs.	Replica 2 vs.	Replica 3 vs .	Replica 1 vs.	Replica 2 vs.	Replica 3 vs .	Replica 1 vs.	Replica 2 vs.	Replica 3 vs .	Replica 1 vs.	Replica 2 vs.	Replica 3 vs .	Replica 1 vs.	Replica 2 vs.	Replica 3 vs .	Replica 1 vs.	Replica 2 vs.	Replica 3 vs .	Replica 1 vs.	Replica 2 vs.	Replica 3 vs .	Replica 1 vs.	Replica 2 vs.	Replica 3 vs .	Replica 1 vs.	Replica 2 vs.	Replica 3 vs .	Replica 1 vs.	Replica 2 vs.	Replica 3 vs .	Replica 1 vs.	Replica 2 vs.	Replica 3 vs .	Replica 1 vs.	Replica 2 vs.	Replica 3 vs .	Replica 1 vs.	Replica 2 vs.	Replica 3 vs .	Replica 1 vs.	Replica 2 vs.	Replica 3 vs .	Replica 1 vs.	Replica 2 vs.	Replica 3 vs .
	Replica 1 vs.	1	0.840986	0.846218	1	0.987937	0.93484	1	0.986231	0.98115	1	0.99405	0.993202	1	0.934951	0.893175	1	0.938599	0.943778	1	0.966882	0.967854	1	0.959118	0.958388	1	0.966566	0.9341	1	0.994035	0.987782	1	0.980377	0.982272	1	0.904021	0.906015	1	0.992906	0.987104	1	0.987528	0.985728	1	0.994582	0.988936	1	0.973797	0.963836
	Replica 2 vs.	0.840986	1	0.969734	0.987937	1	0.933126	0.986231	1	0.979973	0.99405	1	0.995489	0.934951	1	0.952254	0.938599	1	0.950101	0.966882	1	0.975479	0.959118	1	0.966787	0.966566	1	0.940111	0.994035	1	0.992672	0.980377	1	0.988649	0.904021	1	0.894821	0.992906	1	0.990871	0.987528	1	0.989345	0.994582	1	0.991916	0.973797	1	0.97425
	Replica 3 vs .	0.846218	0.969734	1	0.93484	0.933126	1	0.98115	0.979973	1	0.993202	0.995489	1	0.893175	0.952254	1	0.943778	0.950101	1	0.967854	0.975479	1	0.958388	0.966787	1	0.9341	0.940111	1	0.987782	0.992672	1	0.982272	0.988649	1	0.906015	0.894821	1	0.987104	0.990871	1	0.985728	0.989345	1	0.988936	0.991916	1	0.963836	0.97425	1
	histotype	BONE	BONE	BONE	BONE	BONE	BONE	BONE	BONE	BONE	BONE	BONE	BONE	BONE	BONE	BONE	BONE	BONE	BONE	BONE	BONE	BONE	BONE	BONE	BONE	BONE	BONE	BONE	BONE	BONE	BONE	BONE	BONE	BONE	BONE	BONE	BONE	BONE	BONE	BONE	BONE	BONE	BONE	BONE	BONE	BONE	BONE	BONE	BONE
Drug	nM conc	143B_BONE:rep1	143B_BONE:rep2	143B_BONE:rep3	CAL72_BONE :rep1	CAL72_BONE :rep2	CAL72_BONE :rep3	G292_BONE:rep1	G292_BONE:rep2	G292_BONE:rep3	HOS_BONE:rep1	HOS_BONE:rep2	HOS_BONE:rep3	HOSMNG_BONE:rep1	HOSMNG_BONE:rep2	HOSMNG_BONE:rep3	HU09_BONE:rep1	HU09_BONE:rep2	HU09_BONE:rep3	HUO3N1_BONE:rep1	HUO3N1_BONE:rep2	HUO3N1_BONE:rep3	KPD_BONE:rep1	KPD_BONE:rep2	KPD_BONE:rep3	LM7_BONE:rep1	LM7_BONE:rep2	LM7_BONE:rep3	MG63_BONE:rep1	MG63_BONE:rep2	MG63_BONE:rep3	MHM_BONE:rep1	MHM_BONE:rep2	MHM_BONE:rep3	NOS1_BONE:rep1	NOS1_BONE:rep2	NOS1_BONE:rep3	NY_BONE:rep1	NY_BONE:rep2	NY_BONE:rep3	OS25HAL_BONE:rep1	OS25HAL_BONE:rep2	OS25HAL_BONE:rep3	OSHN_BONE:rep1	OSHN_BONE:rep2	OSHN_BONE:rep3	SAOS2_BONE:rep1	SAOS2_BONE:rep2	SAOS2_BONE:rep3
17-AAG	0.5	1.104	0.952	1.018	1.104	1.057	0.977	0.9405	0.955	0.8885	0.896	0.954	0.921	0.936	1.002	1.004	0.866	0.944	0.943	0.903	0.854	0.886	0.99	0.82	0.912	0.652	0.766	0.848	0.858	0.887	0.914	0.965	0.991	0.963	0.711	0.788	0.913	0.908	0.917	0.915	0.88	0.926	0.894	0.929	0.917	0.922	0.802	0.802	0.882
17-AAG	1	0.993	0.947	1.036	0.993	1.019	0.989	0.955	0.9495	0.898	0.889	0.95	0.956	0.9	0.99	1.042	1.087	0.818	0.899	0.936	0.859	0.868	0.876	0.95	0.855	0.744	0.747	0.694	0.882	0.868	0.891	0.939	0.992	0.967	0.741	0.855	0.898	0.923	0.901	0.948	0.868	0.878	0.944	0.932	0.926	0.911	0.769	0.769	0.787
17-AAG	5	0.979	0.999	1.04	0.979	0.968	0.999	0.9745	0.9955	0.8975	0.913	0.965	0.924	0.914	1.011	0.992	0.533	0.523	0.57	0.952	0.962	0.995	0.901	0.918	0.919	0.761	0.79	0.739	0.95	0.974	1.005	0.947	1.033	0.98	0.732	0.707	0.837	0.978	0.982	0.965	0.851	0.939	0.937	0.958	0.938	0.934	0.802	0.802	0.973
17-AAG	10	1.001	0.95	0.98	1.001	1.018	0.985	0.7815	0.812	0.7815	0.917	0.949	0.924	0.899	1.018	1.016	0.092	0.134	0.168	0.824	0.917	0.874	0.893	0.733	0.858	0.723	0.711	0.731	0.9	0.929	0.929	1.02	1.016	1.021	0.581	0.668	0.704	0.708	0.8	0.804	0.837	0.927	0.919	0.949	0.946	0.916	0.728	0.728	0.855
17-AAG	50	1.127	0.644	0.659	1.127	1.188	1.144	0.292	0.279	0.3145	0.897	0.942	0.903	1.103	1.047	1.083	0.029	0.028	0.028	0.633	0.541	0.598	0.267	0.24	0.232	0.18	0.188	0.195	0.953	0.973	0.946	1.033	1.065	1.028	0.368	0.406	0.364	0.1	0.099	0.091	0.965	0.942	0.938	0.935	0.928	0.901	0.197	0.197	0.251
17-AAG	100	0.917	0.276	0.266	0.917	0.996	0.945	0.2585	0.2675	0.272	0.339	0.422	0.564	0.514	0.489	0.514	0.027	0.023	0.021	0.437	0.421	0.47	0.108	0.124	0.102	0.112	0.121	0.129	0.712	0.735	0.753	0.9	0.872	0.965	0.204	0.245	0.195	0.106	0.106	0.117	0.611	0.825	0.849	0.184	0.198	0.313	0.08	0.08	0.087
17-AAG	500	0.244	0.085	0.086	0.244	0.265	0.237	0.092	0.0785	0.099	0.051	0.049	0.051	0.156	0.132	0.131	0.025	0.02	0.025	0.359	0.333	0.386	0.063	0.064	0.061	0.093	0.096	0.092	0.259	0.265	0.249	0.281	0.236	0.268	0.087	0.083	0.086	0.064	0.067	0.073	0.143	0.157	0.138	0.122	0.115	0.132	0.064	0.064	0.079
17-AAG	1000	0.242	0.085	0.086	0.242	0.238	0.221	0.0855	0.084	0.0915	0.045	0.044	0.039	0.111	0.107	0.113	0.025	0.026	0.019	0.313	0.282	0.354	0.056	0.065	0.061	0.09	0.087	0.1	0.169	0.174	0.176	0.188	0.178	0.185	0.075	0.091	0.082	0.048	0.053	0.057	0.138	0.133	0.152	0.109	0.101	0.114	0.075	0.075	0.085
2-METHOXYESTRADIOL	0.5	NA	1.076	1.007	1.094	1.064	0.921	1.029	0.969	0.9665	0.984	1.01	0.995	1.021	1.061	0.828	0.959	1.066	1.034	1.025	1.014	1.001	1.041	0.973	0.961	0.949	0.918	1.04	0.985	1.008	0.981	1.058	0.993	1.001	1.207	1.257	1.106	0.92	0.963	0.966	0.596	0.932	0.956	1.024	1.026	1.046	1.032	1.208	1.041
2-METHOXYESTRADIOL	1	NA	1.101	1.025	1.087	1.075	0.835	0.979	0.96	0.928	1.021	0.99	0.964	0.97	0.997	0.93	0.964	0.927	0.986	0.951	1.02	1.011	0.946	1.01	0.936	1.022	1.053	1.03	1.004	1.004	1.017	1.044	1.013	0.979	1.217	1.119	1.1	0.968	0.942	0.947	0.907	0.962	0.951	1.048	1.043	1.046	1.108	1.14	1.233
2-METHOXYESTRADIOL	5	NA	1.147	1.046	1.072	1.077	0.886	1.0365	1.0745	1.0035	1.035	0.996	1.018	1.056	0.968	0.847	1.015	1.042	0.994	1.105	1.052	1.005	1.05	1.06	0.941	1.046	1.054	1.088	1.009	1.017	1.036	1.094	1.011	1.007	1.424	1.311	1.077	1.007	0.968	0.975	0.957	0.942	0.984	1.077	1.025	1.059	1.151	1.179	1.188
2-METHOXYESTRADIOL	10	NA	1.142	1.038	1.099	1.098	0.874	1.0035	1.038	0.9415	1.014	0.995	1.003	1.047	0.996	0.956	1.219	1.064	1.032	0.992	1.099	1.011	1.05	1.028	1.024	1.076	0.972	0.989	1.013	1.034	0.998	1.086	1.023	0.988	1.438	1.214	1.176	1.01	0.997	0.976	0.972	0.897	0.967	1.037	1.033	1.024	1.116	1.206	1.197
2-METHOXYESTRADIOL	50	NA	1.13	1.029	1.117	1.097	0.937	0.9975	1.0325	0.9145	1.058	1.035	1.03	1.108	1.117	0.918	1.069	1.078	1.213	1.087	1.085	1.048	1.097	1.106	1.048	1.055	1.106	1.207	1.009	1.065	1.046	1.021	1.076	1.034	1.397	0.998	1.002	1.029	1.01	1.045	0.918	1.089	0.997	1.062	1.044	1.056	1.514	1.21	1.106
2-METHOXYESTRADIOL	100	NA	1.124	1.059	1.145	1.095	0.808	0.951	0.893	0.914	1.066	1.019	1.056	1.119	1.029	0.952	0.968	1.118	1.143	1.015	1.066	0.986	1.042	1.081	1.086	1.149	1.054	0.886	1.032	1.073	1.047	0.999	1.081	1.009	1.309	1.237	1.117	0.99	0.983	1.04	0.972	1.109	1.08	1.069	1.061	1.075	1.263	1.226	1.162
2-METHOXYESTRADIOL	500	NA	0.487	0.585	0.913	0.915	0.715	0.3745	0.3965	0.3985	0.975	0.968	0.937	0.632	0.713	0.612	0.504	0.529	0.502	0.842	0.938	0.83	0.837	0.765	0.749	0.532	0.536	0.536	0.941	0.965	1.008	0.97	0.963	0.992	1.042	0.934	0.968	0.107	0.106	0.104	0.423	0.477	0.602	1.021	1.024	1.08	0.837	0.687	0.784
2-METHOXYESTRADIOL	1000	NA	0.17	0.147	0.556	0.564	0.222	0.2545	0.2265	0.2225	0.17	0.149	0.154	0.155	0.176	0.173	0.128	0.163	0.185	0.521	0.518	0.572	0.572	0.521	0.559	0.25	0.251	0.292	0.843	0.896	0.844	0.726	0.661	0.633	0.431	0.477	0.407	0.06	0.053	0.058	0.155	0.183	0.17	0.041	0.043	0.048	0.26	0.27	0.285
ABIRATERONE	0.5	1.086	1.052	1.034	1.086	1.09	1.084	1.018	1.0475	0.9915	1.01	1.048	1.021	0.962	0.967	1.025	0.945	1.115	1.01	1.015	1.021	1.051	1.021	0.953	0.924	0.96	0.964	0.938	1.07	1.115	1.093	1.069	1.038	0.993	1.438	1.234	1.129	1.07	1.041	1.029	0.999	1.029	1.036	1.147	1.126	1.105	1.092	1.092	1.118
ABIRATERONE	1	1.118	1.042	1.049	1.118	1.103	1.073	1.003	0.9605	1.0175	1.029	1.023	1.024	0.934	1.017	1.02	1.164	1.07	1.102	1.03	1.031	1.031	1.016	1.031	0.931	1.057	0.968	0.863	1.058	1.101	1.025	1.003	1.009	1.004	1.07	1.071	0.995	1.082	1.081	1.031	1.007	1.017	0.995	1.107	1.108	1.092	1.091	1.091	1.286
ABIRATERONE	5	1.043	1.065	1.033	1.043	1.153	1.08	1.0205	1.0775	1.09	1.118	1.074	1.063	0.926	1.081	0.999	1.366	1.035	1.098	1.03	1.046	1.121	1.005	1.016	1.029	1.091	1.199	0.91	1.076	1.173	1.072	1.059	1.005	1.03	1.145	1.321	1.21	1.121	1.071	1.055	1.033	1.043	1.042	1.126	1.132	1.092	1.205	1.205	1.276
ABIRATERONE	10	1.075	1.03	1.03	1.075	1.139	1.058	1.0245	1.0695	1.0245	1.019	1.01	1.038	0.929	1	0.991	0.964	1.233	1.171	1.098	1.134	1.087	1.108	1.022	1.07	1.027	1.023	0.98	1.084	1.13	1.047	1.033	1.073	1.058	1.33	1.172	1.148	1.079	1.163	1.049	0.988	0.968	1.011	1.064	1.121	1.092	1.172	1.172	1.141
ABIRATERONE	50	1.144	1.087	1.037	1.144	1.167	1.16	1.007	1.0725	1.0725	1.111	1.076	1.08	1.039	1.123	1.084	1.114	1.278	1.24	1.107	1.069	1.036	1.032	1.133	1.05	1.031	1.073	1.058	1.101	1.112	1.071	1.059	1.092	1.045	1.015	1.301	1.253	1.118	1.101	1.096	1.108	1.115	1.096	1.15	1.13	1.118	1.181	1.181	1.186
ABIRATERONE	100	1.132	1.09	1.041	1.132	1.151	1.17	1.0645	1.0505	1.029	1.099	1.1	1.087	1.011	1.185	1.096	1.264	1.031	1.23	1.139	1.103	1.081	1.119	1.042	1.107	1.087	1.143	0.96	1.077	1.106	1.018	1.064	1.039	1.038	1.076	1.421	1.216	1.117	1.097	1.054	1.059	1.088	1.087	1.157	1.136	1.096	1.214	1.214	1.283
ABIRATERONE	500	1.182	1.008	1.025	1.182	1.086	1.127	1.04	0.988	1.0505	1.065	1.113	1.064	0.941	1.07	1.128	1.119	1.023	0.942	1.012	1.007	1.03	1.046	1.014	0.977	0.921	1.034	0.956	1.055	1.085	1.004	1.037	1.043	1.009	1.308	1.172	1.126	1.084	1.105	1.051	1.017	1.076	1.123	1.129	1.116	1.095	1.211	1.211	1.19
ABIRATERONE	1000	1.096	1.026	0.985	1.096	1.044	1.083	0.982	1.04	1.006	1.04	1.091	1.063	1.069	1.086	1.097	1.03	1.184	0.943	1.043	0.99	0.952	0.93	1.035	0.962	0.992	0.936	1.008	1.048	1.02	1.017	1.047	1.079	1.011	1.004	1.036	0.956	1.059	1.087	1.031	1.035	1.064	1.102	1.101	1.11	1.065	1.086	1.086	1.115
ABT-737	0.5	NA	1.113	1.054	1.092	1.135	0.894	1.0495	1.0315	1.1125	1.036	0.983	1.023	0.943	0.834	0.861	1	1.095	1.158	1.058	1.01	1.014	1.068	1.087	1.013	0.912	0.957	1.04	1.037	1.101	1.089	1.08	0.974	1.024	0.999	1.173	1.028	1.015	0.956	0.986	1.03	0.935	0.988	1.057	1.092	1.107	1.154	1.154	1.219
ABT-737	1	NA	1.11	1.072	1.122	1.135	0.919	1.0435	1.0315	1.003	1.021	1.016	1.04	0.993	1.004	0.828	1.015	1.207	0.997	1.076	1.053	1.069	1.055	1.034	0.962	1.136	0.968	0.994	1.042	1.073	1.088	1.156	1.056	1.042	1.136	1.051	0.966	1.013	1	1.061	1.04	1.106	1.051	1.097	1.081	1.116	1.228	1.182	1.117
ABT-737	5	NA	1.209	1.079	1.126	1.112	0.945	1.0765	1.093	1.065	1.046	1.041	0.999	0.884	0.95	0.83	1.107	1.097	1.095	1.139	1.106	1.058	1.084	1.143	1.118	1.153	1.082	1.086	1.067	1.146	1.15	1.109	1.084	1.021	1.323	1.35	1.28	1.061	1.049	1.165	0.943	0.99	0.993	1.072	1.083	1.099	1.105	1.242	1.295
ABT-737	10	NA	1.165	1.065	1.135	1.114	0.915	1.0095	1.031	1.03	1.048	1.011	1.044	0.972	0.879	0.829	1.003	1.05	1.131	1.056	1.123	1.109	1.178	1.155	1.049	1.054	1.21	1.034	1.046	1.108	1.144	1.152	1.062	1.087	1.182	1.138	1.086	1.104	1.052	1.103	1.028	0.987	1.033	1.098	1.077	1.103	1.096	1.202	1.258
ABT-737	50	NA	1.167	1.09	1.191	1.191	0.943	1.0965	1.0535	1.0685	1.076	1.052	1.046	0.936	0.996	0.853	0.972	0.935	1.057	1.083	1.162	1.015	1.07	1.048	1.081	1.093	1.02	1.142	1.073	1.131	1.129	1.035	1.09	1.098	1.173	1.289	1.108	1.063	1.087	1.07	0.982	1.145	1.048	1.094	1.085	1.137	1.342	1.226	1.249
ABT-737	100	NA	1.119	1.111	1.142	1.12	0.904	1.0675	1.0795	1.0325	1.088	1.085	1.079	0.962	1.087	0.951	0.92	0.828	0.987	1.087	1.01	1.057	1.359	0.983	1.025	1.191	1.129	1.077	1.034	1.149	1.102	1.163	1.137	1.146	1.154	1.171	1.08	1.079	1.066	1.067	1.131	1.16	1.078	1.087	1.129	1.118	1.176	1.062	1.143
ABT-737	500	NA	1.147	1.094	1.176	1.116	0.942	1.0235	1.0325	0.9965	1.099	1.027	1.112	1.021	0.951	0.79	0.732	0.677	0.681	1.059	0.99	0.932	0.818	0.835	0.864	1.012	0.823	0.927	1.051	1.083	1.062	1.097	1.073	1.1	1.062	1.025	1.18	1.004	0.996	0.971	0.951	1.035	0.964	0.979	1.012	1.076	1.28	1.058	1.085
ABT-737	1000	NA	1.184	1.093	1.168	1.141	0.869	0.884	0.935	0.892	1.053	1.012	1.038	0.889	1.067	0.876	0.633	0.586	0.633	0.951	0.958	0.921	0.739	0.658	0.677	0.955	0.876	0.885	1.01	1.079	1.081	1.112	1.137	1.109	0.998	1.021	1.309	0.962	0.92	0.99	0.796	0.909	0.94	0.991	0.967	1.036	1.098	1.062	1.078
AFATINIB	0.5	1.107	1.017	1.016	1.107	1.087	1.064	1.0215	1.055	0.9315	0.988	1.039	0.998	0.888	1.032	0.912	1.169	1.063	1.002	1.049	1.054	0.993	1.023	0.932	0.936	1.069	1.008	0.973	1.064	1.028	0.973	1.029	1.016	1.02	0.809	0.964	1.206	1.012	1.028	0.933	0.952	0.966	0.98	1.092	1.1	1.044	1.083	1.083	1.269
AFATINIB	1	1.081	1.056	1.04	1.081	1.006	0.96	0.9685	0.999	1.0275	1.025	1.046	1.027	1.008	0.93	0.984	1.021	1.126	0.917	0.988	1.024	0.997	1.025	0.935	0.973	0.917	1.165	0.925	1.009	1.055	1.029	1.004	1.019	0.983	1.008	1.002	0.981	0.972	0.998	0.979	1	1.033	1.006	1.081	1.092	1.034	1.245	1.245	1.129
AFATINIB	5	1.079	1.033	1.034	1.079	1.085	1.052	1.0395	1.0845	1.089	1.024	1.016	1.011	0.956	0.99	0.995	1.135	1.099	1.241	1.091	1.057	1.038	1.107	1.024	0.977	0.993	1.099	0.956	1.073	1.099	1.056	1.036	1.025	1.004	1.123	1.026	0.998	1.095	0.996	0.982	1.03	0.972	1	1.107	1.116	1.04	1.141	1.141	1.172
AFATINIB	10	1.094	1.028	1.008	1.094	1.067	1.011	0.9605	1.035	0.99	1.027	1.002	0.996	0.798	1.018	0.93	1.05	1.224	1.149	1.088	1.067	0.962	0.988	1.02	0.921	1.047	1.098	1.064	1.05	1.062	1.062	0.976	0.999	1.036	0.976	0.964	0.901	1.03	1.038	1.046	1.04	1.018	0.956	1.075	1.095	1.033	1.109	1.109	1.094
AFATINIB	50	1.11	0.994	1.026	1.11	1.122	1.099	1.0305	1.057	1.0175	1.002	1.03	1.017	1.031	1.092	0.984	1.044	1.135	1.175	1.01	1.016	1.067	1.084	1.141	1.02	1.015	1.051	1	1.072	1.095	0.983	1.065	1.093	1.038	1.094	1.254	1.047	1.051	1.068	0.969	0.99	1.035	1.068	1.145	1.109	1.081	1.091	1.091	1.113
AFATINIB	100	1.079	1.006	1.034	1.079	1.144	1.084	0.989	1.005	0.9505	1.044	1.017	0.999	0.87	1.114	1.067	1	0.946	1.221	0.979	0.953	0.946	0.875	0.862	0.926	0.853	1.019	0.871	1.093	1.076	1.06	1.045	1.018	1.018	0.921	0.928	1.1	1.014	0.994	0.981	1.08	1.096	1.07	1.145	1.118	1.079	1.006	1.006	1.161
AFATINIB	500	0.988	0.984	1.023	0.988	1.013	0.952	0.6945	0.754	0.703	0.924	1.016	0.996	1.004	1.086	1.087	0.614	0.545	0.64	0.844	0.792	0.837	0.588	0.665	0.698	0.452	0.489	0.389	0.957	0.988	0.909	0.953	1.005	0.924	0.227	0.26	0.227	0.667	0.717	0.666	0.998	1.054	1.008	1.116	1.117	1.063	0.6	0.6	0.609
AFATINIB	1000	0.902	0.792	0.95	0.902	0.941	0.836	0.4175	0.4705	0.452	0.842	0.845	0.886	0.901	0.994	1.077	0.222	0.226	0.244	0.594	0.637	0.662	0.343	0.349	0.369	0.173	0.18	0.155	0.818	0.873	0.801	0.906	0.88	0.863	0.093	0.097	0.098	0.384	0.381	0.411	0.806	0.807	0.953	1.07	1.066	1.036	0.166	0.166	0.225
AFIMOXIFENE	0.5	NA	1.067	1.053	1.138	1.123	1.053	1.0405	1.0205	1.0095	1.032	1.007	1.027	0.974	0.838	0.954	0.935	1.005	1.073	1.093	1.071	1.004	1.084	1.011	1.008	0.915	1.147	1.001	1.017	1.097	1.061	1.049	1.016	1.009	1.148	1.054	0.96	0.997	1.015	1.076	0.999	1.065	1.009	1.043	1.123	1.115	1.112	1.239	1.182
AFIMOXIFENE	1	NA	1.118	1.06	1.14	1.105	1.007	1.019	1.011	0.9965	1.01	1.042	1.03	0.98	0.916	0.948	0.905	0.988	1.014	1.067	0.991	1.034	1.036	1.042	1.001	1.047	1.111	1.04	1.013	1.061	1.06	1.088	0.996	1.009	0.927	1.07	1.476	1.016	1.029	1.033	1.051	1.06	1.006	1.058	1.075	1.104	1.19	1.158	1.06
AFIMOXIFENE	5	NA	1.224	1.067	1.142	1.118	1.069	0.9635	0.959	1.0175	1.061	1.052	1.076	0.938	1.091	0.96	0.965	1.107	0.983	1.155	1.031	1.124	1.244	1.097	1.088	0.996	1.063	1.122	1.041	1.126	1.123	1.151	1.061	1.071	1.248	1.205	1.093	1.08	1.125	1.109	1.042	1.033	1.06	1.08	1.078	1.139	1.235	1.278	1.177
AFIMOXIFENE	10	NA	1.122	1.071	1.14	1.135	1.079	1.0055	1.0305	1.0235	1.02	1.041	1.044	1.002	0.927	0.961	1.303	1.231	1.102	1.088	1.123	1.066	1.064	1.117	1.032	1.083	1.166	1.017	1.016	1.108	1.1	1.106	1.045	1.056	1.156	1.398	1.247	1.05	1.104	1.083	1.074	0.974	1.012	1.028	1.083	1.091	1.128	1.232	1.187
AFIMOXIFENE	50	NA	1.147	1.098	1.214	1.158	1.052	0.9525	0.9625	0.9485	1.109	1.137	1.121	1.121	1.088	1.096	1.059	1.112	1.216	1.18	1.066	1.12	1.133	1.12	1.142	1.055	1.238	1.162	1.033	1.133	1.092	1.04	1.089	1.059	1.239	1.439	1.523	1.045	1.152	1.12	1.232	1.176	1.145	1.137	1.116	1.105	1.246	1.203	1.178
AFIMOXIFENE	100	NA	1.126	1.079	1.184	1.16	1.052	1.023	1.018	1.0045	1.058	1.078	1.118	1.086	1.08	1.028	0.969	1.082	1.08	1.105	1.063	1.02	1.107	1.142	1.063	1.088	1.136	1.058	1.01	1.104	1.044	1.075	1.08	1.031	1.179	1.294	1.149	1.076	1.082	1.088	1.093	1.074	1.116	1.14	1.145	1.154	1.014	1.297	1.284
AFIMOXIFENE	500	NA	1.22	1.051	1.102	1.024	0.774	0.945	0.879	0.885	1.078	1.03	1.05	1.015	1.155	1.031	0.879	1.042	0.991	1.007	0.93	0.858	0.962	1.03	0.936	1.013	1.044	1.031	0.988	1.058	1.005	0.981	1.015	1.022	1.167	1.042	1.043	0.971	0.978	0.967	0.952	1.116	1.062	1.133	1.163	1.139	0.974	1.256	1.12
AFIMOXIFENE	1000	NA	1.224	1.013	0.936	0.965	0.594	0.935	0.8805	0.977	0.967	0.977	0.978	1.037	0.947	1.102	0.984	0.942	0.908	0.859	0.875	0.812	0.841	0.858	0.791	0.98	0.872	0.89	0.985	1.077	1.004	1.033	0.983	1.03	1.168	0.965	0.786	0.915	0.921	0.931	0.998	1.084	1.036	1.097	1.068	1.13	0.948	0.978	1.03
AG-14699	0.5	NA	1.046	0.993	1.14	1.079	1.061	0.9755	1.0815	0.9375	1.042	1.009	1.021	0.93	0.994	0.885	1.066	0.964	1.093	1.114	1.002	1.014	1.037	0.967	0.922	0.954	0.913	0.868	0.969	1.068	1.047	1.01	1.05	1.003	1.01	1.046	0.963	0.975	0.986	1.007	0.946	0.994	0.999	0.999	1.022	1.055	1.153	1.068	1.129
AG-14699	1	NA	1.05	1.034	1.082	1.066	1.069	1.008	0.9955	0.9385	1.016	1.063	1.081	0.985	1.072	0.906	0.933	1.034	0.964	1.084	1.001	0.962	0.993	0.999	0.958	0.948	0.972	0.976	1.005	1.065	1.052	1.05	0.983	1.034	1.3	1.086	0.84	0.971	0.959	1.041	1.115	1.115	1.073	1.032	1.079	1.083	1.193	1.171	1.045
AG-14699	5	NA	1.093	1.04	1.128	1.107	1.076	1.0945	1.068	0.992	1.028	1.015	0.999	0.984	1.047	0.789	1.121	1.01	0.985	1.065	1.051	0.993	1.083	1.007	1.295	1.051	0.976	0.932	1.016	1.083	1.055	1.063	1.048	1.032	1.062	1.191	0.935	1.023	1.03	1.099	1.029	1.012	1.011	0.977	1.025	1.036	1.114	1.152	1.143
AG-14699	10	NA	1.15	1.046	1.089	1.064	1.094	0.982	0.9805	0.961	1.018	1.033	1.037	0.885	0.859	0.826	0.933	1.063	0.977	1.088	0.89	0.984	1.081	1.026	1.047	0.997	1.007	1.028	0.989	1.097	1.081	1.119	1.046	1.022	0.974	0.994	0.789	0.949	1.029	1.055	0.975	1.028	1.032	1.036	0.97	1.064	1.255	1.165	0.952
AG-14699	50	NA	1.203	1.012	0.973	0.942	1.081	0.983	0.997	0.983	1.032	0.987	1.006	0.807	0.837	0.87	0.698	1.028	1.17	0.863	0.965	0.97	0.949	0.929	0.991	0.746	0.796	0.713	0.998	1.051	1.049	1.026	1.103	1.05	0.861	0.85	0.675	0.992	0.944	1.008	0.919	0.955	0.987	0.919	0.936	0.979	0.912	0.825	0.795
AG-14699	100	NA	1.07	1.005	0.972	1.03	0.882	0.9265	0.915	0.956	0.972	0.992	1.017	0.791	0.895	0.968	0.758	1.026	0.884	0.943	1.021	1	0.966	0.959	0.925	0.567	0.705	0.764	1.001	1.056	1.016	1.081	1.069	1.072	0.779	0.92	0.696	1.034	1.016	1.029	0.954	1.028	1.055	0.907	0.929	0.964	0.884	0.861	0.754
AG-14699	500	NA	1.179	0.965	0.946	0.941	0.999	0.773	0.776	0.851	1.032	0.995	1.022	0.815	0.929	1.042	0.702	0.803	0.767	0.926	0.848	0.877	0.87	0.857	0.9	0.49	0.49	0.512	0.95	0.966	1.01	1.066	1.083	1.109	0.596	0.687	0.612	0.889	0.869	0.928	1.009	1.004	0.995	0.94	0.98	0.956	0.862	0.702	0.677
AG-14699	1000	NA	1.084	0.989	0.921	0.883	0.903	0.7875	0.8025	0.7355	0.977	0.987	0.986	0.918	1.004	0.939	0.61	0.646	0.752	0.885	0.842	0.822	0.7	0.784	0.711	0.46	0.444	0.449	0.923	0.927	0.964	1.032	1.113	1.08	0.572	0.642	0.593	0.786	0.809	0.885	0.936	1.008	0.996	0.824	0.852	0.895	0.686	0.649	0.652
AZD4547	0.5	1.102	1.015	0.88	1.102	1.081	1.057	0.89	1.002	0.899	0.996	1.034	0.982	1.102	1.001	0.926	1.02	1.035	0.895	1.051	0.956	1.028	0.985	0.994	0.905	0.832	1.022	0.889	0.944	0.939	0.951	0.943	0.975	0.964	0.829	1.061	1.023	1.04	0.976	0.937	0.985	1.01	0.976	1.074	1.063	1.035	1.045	1.045	1.048
AZD4547	1	1.092	1.014	1.008	1.092	1.099	1.096	0.895	0.9575	0.899	1.052	1.051	1.032	1.113	1.003	0.873	0.85	0.93	1.166	0.974	0.962	0.991	0.921	1.032	0.881	0.989	1.025	0.862	0.994	1.003	0.98	1.006	1	0.994	1.153	1.131	0.918	1.066	1.022	0.989	1.033	1.038	1.001	1.126	1.112	1.044	1.072	1.072	1.086
AZD4547	5	1.095	1.049	1.029	1.095	1.052	1.008	0.8185	0.8025	0.7825	1.007	1.079	1.026	1.141	0.964	0.961	1.017	0.945	1.122	1.099	0.984	1.067	1.003	1.079	0.892	1.117	1.038	1.045	0.934	0.96	0.894	1	1.008	0.977	0.918	0.923	0.898	1.083	1.037	0.985	1.043	1.04	1.027	1.107	1.116	1.036	1.119	1.119	1.173
AZD4547	10	0.854	1.068	0.974	0.854	0.799	0.721	0.5585	0.575	0.5645	1.051	1.132	1.112	1.071	1.001	1.033	1.002	1.099	1.116	1.033	0.911	0.907	0.963	1.01	0.979	0.987	1.027	0.932	0.889	0.922	0.827	0.974	1.016	0.99	0.901	0.899	1.011	0.908	0.904	0.871	1.046	1.047	1.026	1.147	1.118	1.054	1.123	1.123	1.27
AZD4547	50	0.354	1.015	0.828	0.354	0.339	0.3	0.2025	0.2085	0.209	1.023	1.005	0.985	1.076	0.982	0.834	0.724	0.813	0.853	0.827	0.87	0.853	1.079	0.97	0.957	0.962	0.988	0.867	0.674	0.667	0.646	0.786	0.781	0.76	0.848	0.972	0.79	0.471	0.46	0.468	1.03	0.999	1.023	1.096	1.074	1.05	1.126	1.126	1.219
AZD4547	100	0.269	1.048	0.963	0.269	0.258	0.244	0.163	0.1845	0.1725	1.003	0.964	0.995	1	0.995	0.995	0.829	0.88	0.859	0.815	0.834	0.798	1.057	0.914	0.896	0.849	1.061	1.046	0.67	0.63	0.589	0.687	0.704	0.692	0.788	0.888	0.797	0.416	0.385	0.381	1.047	1.029	1.033	1.119	1.129	1.049	1.109	1.109	1.198
AZD4547	500	0.214	0.965	1.022	0.214	0.202	0.155	0.119	0.161	0.135	0.914	0.93	0.93	1.008	0.846	0.981	0.571	0.692	0.608	0.738	0.682	0.66	0.767	0.844	0.801	0.775	0.787	0.723	0.591	0.584	0.553	0.587	0.594	0.579	0.358	0.407	0.391	0.386	0.345	0.346	0.978	0.963	0.902	1.097	1.084	1.019	0.925	0.925	0.924
AZD4547	1000	0.187	1.047	0.9	0.187	0.153	0.135	0.111	0.1	0.109	0.842	0.765	0.798	1.125	1.064	0.936	0.39	0.451	0.415	0.626	0.59	0.608	0.647	0.675	0.603	0.587	0.648	0.478	0.575	0.588	0.552	0.57	0.592	0.585	0.188	0.223	0.151	0.339	0.288	0.318	0.973	0.994	1.009	1.06	1.071	1.048	0.662	0.662	0.622
BEZ-235	0.5	1.064	1.059	0.992	1.064	1.06	1.017	1.0405	1.032	0.992	0.998	1.058	0.999	0.971	0.943	0.955	0.95	1.247	0.917	1.034	0.99	0.953	0.947	1.051	0.933	0.937	0.985	0.901	1.081	1.08	0.958	1.027	0.986	1.003	0.974	1.178	1.11	1.018	0.999	0.972	0.993	1.013	0.98	1.089	1.099	1.037	1.148	1.148	1.244
BEZ-235	1	1.082	1.07	1.004	1.082	1.081	1.01	0.962	1.0155	0.982	1.088	1.043	1.017	1.005	0.95	0.924	1.035	1.037	1.139	1.058	1.073	0.994	1.059	1.026	0.94	1.011	1.105	0.895	1.064	1.03	1.011	0.98	1.018	0.986	1.048	1.179	1.009	1.005	0.988	0.969	1.015	1.046	0.977	1.125	1.11	1.043	1.095	1.095	1.169
BEZ-235	5	1.11	1.033	1.029	1.11	1.066	1.023	0.973	1	0.9495	1.006	1.033	1.017	0.943	0.94	0.904	1.25	1.148	1.171	0.951	0.968	0.919	1.019	1.015	0.976	0.974	1.131	0.963	1.102	1.096	0.983	1.023	1.027	1.026	1.063	1.177	1.01	1.016	1.063	0.967	0.967	0.948	1.008	1.067	1.08	1.024	1.177	1.177	1.159
BEZ-235	10	1.051	1.038	1.039	1.051	1.057	0.984	0.9725	1.0215	0.952	0.986	1.01	1.022	0.995	0.978	0.901	1.184	1.002	1.163	1.037	0.984	0.96	0.923	0.986	0.945	1.136	1.077	1.012	1.014	1.088	0.987	1.045	1.03	1.033	1.098	1.123	1.033	1.015	1.052	0.965	0.947	0.993	0.955	1.08	1.108	1.047	1.168	1.168	1.349
BEZ-235	50	0.796	0.829	0.875	0.796	0.771	0.694	0.563	0.503	0.513	0.747	0.802	0.74	0.968	0.89	0.893	0.543	0.588	0.586	0.909	0.838	0.767	0.536	0.546	0.492	1.062	0.918	0.944	0.564	0.611	0.57	1.009	0.974	0.991	0.626	0.614	0.559	0.863	0.827	0.784	0.888	0.968	0.964	1.137	1.124	1.112	1.057	1.057	1.135
BEZ-235	100	0.387	0.723	0.747	0.387	0.374	0.345	0.362	0.3625	0.3465	0.61	0.582	0.581	0.74	0.765	0.81	0.388	0.432	0.429	0.601	0.663	0.63	0.371	0.359	0.354	0.913	0.834	0.789	0.467	0.46	0.423	0.915	0.881	0.859	0.43	0.62	0.421	0.766	0.769	0.772	0.762	0.834	0.767	1.129	1.142	1.092	0.868	0.868	0.885
BEZ-235	500	0.148	0.348	0.372	0.148	0.148	0.129	0.201	0.2125	0.1935	0.317	0.332	0.302	0.429	0.42	0.429	0.19	0.167	0.187	0.345	0.335	0.343	0.091	0.091	0.089	0.362	0.384	0.352	0.176	0.181	0.154	0.44	0.421	0.421	0.198	0.232	0.187	0.484	0.466	0.509	0.247	0.257	0.246	0.823	0.811	0.85	0.455	0.455	0.388
BEZ-235	1000	0.133	0.338	0.334	0.133	0.121	0.118	0.1645	0.1715	0.153	0.28	0.302	0.273	0.296	0.285	0.309	0.135	0.14	0.128	0.251	0.261	0.262	0.07	0.075	0.073	0.305	0.338	0.292	0.143	0.154	0.132	0.349	0.368	0.336	0.132	0.195	0.17	0.483	0.487	0.422	0.212	0.177	0.199	0.619	0.631	0.618	0.352	0.352	0.377
BI-2536	0.5	1.021	1.025	0.993	1.021	0.982	1.001	0.939	0.939	0.943	1.034	1.008	1.008	1.024	1.045	1.011	1.037	0.978	1.076	0.983	0.99	1	0.971	0.932	0.854	0.983	0.915	0.877	1.048	1.056	1.067	1.033	1	1.04	0.93	1.155	0.958	1.001	1.005	0.959	0.997	1.002	1.009	1.106	1.087	1.068	1.055	1.055	0.993
BI-2536	1	0.67	0.959	0.949	0.67	0.875	0.682	0.703	0.6205	0.6525	0.979	0.971	0.987	0.835	0.978	1.053	0.873	0.848	1.096	1.036	0.912	1.034	0.95	0.909	0.915	0.717	0.684	0.663	1.033	1.058	0.956	0.988	0.98	1.012	0.855	0.743	0.918	0.846	0.863	0.845	0.871	0.998	0.929	1.074	1.08	1.071	0.89	0.89	0.846
BI-2536	5	0.193	0.126	0.108	0.193	0.223	0.183	0.248	0.2465	0.268	0.167	0.19	0.252	0.858	0.929	0.967	0.061	0.068	0.069	0.516	0.573	0.712	0.81	0.763	0.797	0.074	0.065	0.064	0.935	0.878	0.838	1.005	1.049	1.036	0.28	0.391	0.343	0.049	0.055	0.049	0.089	0.092	0.118	0.794	0.897	0.932	0.08	0.08	0.089
BI-2536	10	0.153	0.078	0.071	0.153	0.177	0.111	0.2335	0.241	0.216	0.029	0.03	0.034	0.253	0.246	0.306	0.045	0.054	0.047	0.249	0.273	0.204	0.5	0.473	0.472	0.07	0.081	0.077	0.036	0.047	0.038	0.779	0.819	0.894	0.279	0.348	0.261	0.069	0.059	0.062	0.055	0.055	0.05	0.028	0.027	0.026	0.074	0.074	0.078
BI-2536	50	0.142	0.079	0.085	0.142	0.092	0.127	0.168	0.1665	0.149	0.032	0.037	0.032	0.051	0.046	0.044	0.123	0.077	0.058	0.216	0.2	0.218	0.195	0.219	0.202	0.137	0.123	0.15	0.034	0.034	0.031	0.396	0.398	0.419	0.265	0.413	0.345	0.144	0.181	0.185	0.048	0.05	0.047	0.03	0.03	0.029	0.143	0.143	0.151
BI-2536	100	0.116	0.105	0.123	0.116	0.091	0.089	0.123	0.134	0.126	0.022	0.023	0.024	0.061	0.035	0.042	0.094	0.074	0.06	0.213	0.179	0.221	0.191	0.209	0.19	0.105	0.125	0.155	0.024	0.024	0.021	0.353	0.327	0.3	0.387	0.389	0.385	0.314	0.299	0.302	0.03	0.038	0.033	0.022	0.023	0.021	0.203	0.203	0.177
BI-2536	500	0.126	0.255	0.253	0.126	0.093	0.094	0.09	0.087	0.0725	0.017	0.019	0.018	0.062	0.074	0.066	0.071	0.057	0.057	0.26	0.281	0.254	0.117	0.11	0.113	0.078	0.073	0.081	0.028	0.03	0.029	0.25	0.255	0.24	0.32	0.372	0.309	0.365	0.382	0.37	0.033	0.029	0.033	0.026	0.023	0.022	0.129	0.129	0.129
BI-2536	1000	0.103	0.217	0.253	0.103	0.088	0.087	0.0775	0.0655	0.075	0.021	0.02	0.021	0.08	0.074	0.099	0.039	0.044	0.038	0.292	0.322	0.296	0.064	0.058	0.057	0.052	0.074	0.07	0.031	0.029	0.03	0.241	0.262	0.271	0.307	0.332	0.346	0.265	0.307	0.323	0.037	0.039	0.035	0.025	0.023	0.023	0.075	0.075	0.075
BLEOMYCIN	0.5	1.034	0.961	0.994	1.034	1.06	0.997	0.8965	0.9655	0.8745	0.927	0.942	0.939	0.975	0.938	0.985	0.791	0.821	0.803	0.925	0.931	0.837	0.851	0.864	0.871	0.722	0.706	0.808	0.861	0.879	0.844	0.987	0.984	0.926	0.969	0.865	0.796	0.924	0.936	0.926	0.861	0.881	0.914	0.928	0.923	0.911	0.823	0.823	0.828
BLEOMYCIN	1	1.032	0.964	0.996	1.032	1.034	0.985	0.8825	0.88	0.8975	0.903	0.925	0.949	0.995	0.982	0.973	0.894	0.956	0.918	0.901	0.903	0.887	0.891	0.826	0.766	0.775	0.782	0.711	0.897	0.866	0.866	0.983	0.984	0.958	0.772	0.857	0.894	0.927	0.87	0.979	0.888	0.899	0.903	0.913	0.929	0.906	0.766	0.766	0.884
BLEOMYCIN	5	1.026	0.986	1.003	1.026	1.033	0.953	0.8245	0.8375	0.7415	0.948	0.954	0.947	0.989	1.008	0.978	0.805	0.965	0.93	0.935	0.931	0.906	0.863	0.899	0.863	0.843	0.801	0.857	0.836	0.886	0.87	1.012	1.037	0.977	0.752	0.802	0.831	0.956	0.906	0.952	0.927	0.897	0.949	0.911	0.913	0.924	0.865	0.865	0.837
BLEOMYCIN	10	1.057	0.977	1.036	1.057	0.965	0.978	0.7655	0.7925	0.666	0.925	0.958	0.938	1.033	0.997	0.995	0.764	0.861	0.869	0.924	0.942	0.859	0.882	0.928	0.862	0.731	0.914	0.823	0.809	0.843	0.836	1.007	0.971	0.978	0.633	0.915	0.797	0.904	0.889	0.94	0.867	0.893	0.921	0.905	0.925	0.878	0.633	0.633	0.829
BLEOMYCIN	50	1.012	0.945	0.947	1.012	1.087	1.026	0.529	0.5465	0.5825	0.97	1.039	0.994	1.004	1.099	1.036	0.917	0.943	0.788	0.987	0.96	0.925	0.759	0.788	0.754	0.865	0.96	0.905	0.825	0.853	0.814	1.01	1.003	0.983	0.811	1.408	0.854	0.828	0.792	0.759	0.926	0.948	0.934	0.922	0.93	0.923	0.982	0.982	0.941
BLEOMYCIN	100	1.002	0.978	0.976	1.002	1.053	0.982	0.477	0.453	0.493	0.994	0.991	0.968	0.952	1.117	1.021	0.794	0.769	0.721	0.856	0.96	0.86	0.712	0.678	0.707	0.71	0.798	0.794	0.561	0.648	0.71	0.938	0.918	0.907	0.853	0.832	0.905	0.551	0.579	0.637	0.859	0.863	0.962	0.778	0.875	0.914	0.868	0.868	0.977
BLEOMYCIN	500	0.769	0.799	0.841	0.769	0.67	0.643	0.301	0.3095	0.334	0.577	0.553	0.637	0.992	1.008	0.952	0.37	0.379	0.395	0.68	0.67	0.678	0.541	0.479	0.465	0.377	0.421	0.407	0.198	0.202	0.261	0.71	0.711	0.733	0.526	0.534	0.61	0.243	0.238	0.234	0.504	0.466	0.562	0.248	0.297	0.325	0.666	0.666	0.724
BLEOMYCIN	1000	0.543	0.592	0.632	0.543	0.557	0.569	0.279	0.2795	0.268	0.267	0.271	0.336	0.81	0.846	0.879	0.215	0.255	0.269	0.528	0.51	0.559	0.42	0.392	0.408	0.266	0.339	0.261	0.131	0.13	0.135	0.661	0.67	0.664	0.95	0.511	0.508	0.164	0.171	0.148	0.29	0.286	0.282	0.102	0.131	0.163	0.431	0.431	0.525
BMN-673	0.5	NA	1.112	1.046	1.151	1.164	0.938	0.9975	1.0885	0.98	1	1.038	1.074	1.106	1.106	1.009	1.026	0.897	0.987	1.012	0.966	0.996	0.969	0.926	1.019	0.934	1.017	0.974	1.027	1.049	1.003	1.087	0.996	1.02	1.079	1.047	1.16	1.009	1.025	1.023	1.11	1.122	1.058	1.1	1.052	1.074	0.984	1.083	1.086
BMN-673	1	NA	1.172	1.05	1.099	1.076	1.045	0.9705	0.9225	0.9075	1.012	1.012	0.981	1.066	1.039	1.007	0.913	1.01	1.01	1.017	0.949	1.029	0.871	0.933	0.828	1.01	1.041	0.911	0.978	0.969	1.018	1.044	0.985	0.983	1.029	0.85	0.981	1.019	0.976	1.021	1	1.056	0.985	1.062	1.032	1.038	0.982	1.037	0.994
BMN-673	5	NA	1.135	1.059	1.079	1.086	1.051	0.9675	0.886	0.9165	0.973	0.96	0.995	0.975	0.981	0.949	0.974	0.874	0.846	0.981	0.949	0.906	0.86	0.769	0.812	0.719	0.755	0.819	0.98	1.02	0.967	1.069	0.993	0.981	0.712	0.663	0.673	0.969	1.035	1.03	0.969	1.018	0.893	0.97	1.005	1.013	1.038	1.048	0.91
BMN-673	10	NA	1.144	1.04	1.192	1.058	1.022	0.825	0.9015	0.8125	0.934	0.983	1.004	0.988	1.025	1.012	0.934	0.775	0.727	0.903	0.884	0.912	0.137	0.592	0.659	0.547	0.602	0.57	0.93	0.923	0.898	1.063	0.984	0.969	0.652	0.73	0.599	0.902	0.901	0.998	1	1.007	0.975	0.91	0.907	0.915	0.827	0.902	0.765
BMN-673	50	NA	1.219	0.998	1.104	1.138	0.982	0.746	0.682	0.768	0.986	0.956	1.036	0.999	1.06	1.021	0.435	0.501	0.523	0.809	0.798	0.798	0.498	0.541	0.555	0.406	0.415	0.364	0.641	0.636	0.662	1.043	0.984	0.964	0.676	0.687	0.535	0.915	0.888	0.98	0.938	0.952	0.841	0.748	0.749	0.73	0.664	0.696	0.665
BMN-673	100	NA	1.095	1.004	1.116	1.087	0.715	0.712	0.7025	0.68	0.941	0.937	1.001	1.09	1.072	1.003	0.411	0.481	0.42	0.649	0.649	0.675	0.46	0.425	0.425	0.338	0.314	0.283	0.476	0.403	0.417	0.978	0.975	0.99	0.576	0.609	0.508	0.882	0.845	0.91	0.81	0.8	0.827	0.65	0.581	0.488	0.439	0.497	0.532
BMN-673	500	NA	0.775	0.69	0.905	0.868	0.556	0.5805	0.5175	0.5215	0.593	0.619	0.576	0.837	0.9	0.809	0.103	0.123	0.087	0.416	0.475	0.452	0.327	0.346	0.342	0.245	0.216	0.221	0.281	0.291	0.283	0.883	0.87	0.85	0.549	0.593	0.51	0.51	0.489	0.504	0.34	0.304	0.338	0.193	0.188	0.211	0.263	0.285	0.308
BMN-673	1000	NA	0.565	0.491	0.631	0.632	0.263	0.4645	0.47	0.442	0.267	0.268	0.312	0.665	0.649	0.62	0.066	0.05	0.058	0.339	0.38	0.351	0.336	0.335	0.33	0.191	0.224	0.177	0.162	0.22	0.197	0.793	0.769	0.783	0.547	0.581	0.529	0.242	0.26	0.27	0.199	0.177	0.157	0.136	0.154	0.146	0.165	0.251	0.241
BMS-911543	0.5	1.101	1.004	0.996	1.101	1.08	1.109	1.0295	0.9425	0.978	0.994	0.999	1.007	0.92	1.036	1.048	0.963	1.133	1.098	0.981	0.981	0.994	1.088	1.001	0.94	0.971	1.006	0.923	0.979	0.998	0.986	0.999	0.939	0.999	1.094	0.984	1.198	0.932	0.941	0.929	0.945	0.949	0.955	1.058	1.033	1.005	1.04	1.04	0.935
BMS-911543	1	1.117	0.981	1.023	1.117	1.146	1.076	0.989	0.9555	0.9885	0.994	0.984	1	0.855	1.013	1.069	0.924	1.042	1.135	0.971	1.029	0.998	1.053	0.912	0.889	1.011	0.956	0.962	0.932	0.962	0.938	0.954	0.958	0.981	1.013	1.123	1.26	0.914	0.976	0.907	0.936	0.951	0.971	1.036	1.019	1.004	0.976	0.976	0.957
BMS-911543	5	1.071	1.009	1.026	1.071	1.064	1.035	0.9465	1.021	1.057	1.02	0.98	0.981	0.913	1.027	1.035	0.997	1.142	1.132	0.995	1.035	1.107	1.061	0.983	0.992	1.072	1.107	1.026	0.973	0.991	1.013	1.015	1.018	0.978	1.134	1.106	1.175	1	1.013	0.993	0.961	0.942	0.931	1.045	1.033	1.012	1.127	1.127	0.918
BMS-911543	10	1.035	0.991	0.998	1.035	1.03	1.04	0.9685	1.0415	1.0205	0.992	1.001	0.998	0.91	0.999	1.047	0.964	1.4	1.164	0.979	1.059	1.065	1.024	1.043	0.906	1.063	1.105	0.92	0.947	0.989	1.007	0.996	1.008	0.982	1.13	1.056	0.931	0.975	0.948	1.001	0.933	0.946	0.976	1.033	1.018	0.984	0.978	0.978	0.924
BMS-911543	50	1.097	1.053	1.018	1.097	1.14	1.125	1.008	1.071	0.998	1.056	1.045	1.041	0.974	1.075	1.083	0.961	1.591	1.198	1.087	1.046	1.074	1.079	0.986	1.044	1.065	1.076	0.99	1.026	1.005	1.011	1.001	1.02	0.981	1.112	0.983	1.274	1.041	1.018	0.997	1.065	1.018	1.035	1.082	1.064	1.003	1.128	1.128	1.094
BMS-911543	100	1.144	1.032	1.004	1.144	1.224	1.108	1.0315	1.0205	1.0315	1.036	1.036	1.04	0.985	1.131	1.114	1.06	0.922	1.025	1.054	0.991	0.961	1.166	0.965	0.901	1.127	1.061	0.982	0.991	0.987	0.963	0.996	1.004	0.997	1.092	1.07	1.232	0.978	1.003	0.988	1.043	1.052	1.039	1.062	1.043	0.986	1.011	1.011	1.131
BMS-911543	500	1.126	0.987	1.024	1.126	1.155	1.099	0.9515	0.9735	0.931	1.006	1.032	1.015	0.909	1.014	1.117	0.857	0.867	1.02	0.924	0.982	0.995	0.944	0.929	0.962	1.004	1.11	0.868	0.933	0.938	0.914	0.985	0.994	0.949	1.034	0.874	1.277	0.893	0.934	0.938	1.013	1.015	1.025	1.053	1.042	0.991	1.096	1.096	0.971
BMS-911543	1000	1.133	1.03	1.016	1.133	1.095	1.063	0.9705	1.006	0.933	0.976	0.963	0.941	1.084	1.132	1.057	0.936	0.994	0.867	0.88	0.854	0.871	1.049	0.937	0.984	0.929	0.871	0.887	0.868	0.894	0.91	0.923	0.959	0.964	0.756	1.069	0.828	0.894	0.924	0.927	1.011	1.023	1.002	1.026	0.986	0.986	1.095	1.095	0.937
CABOZANTINIB	0.5	NA	1.124	1.011	1.084	1.064	0.933	0.9255	0.9485	0.858	1.027	1.014	1.005	0.947	1.028	0.908	0.937	1.033	0.865	1.081	1.048	1.014	0.947	0.91	0.886	0.985	0.98	1.14	0.945	0.972	0.981	1.072	0.984	1.01	1.124	1.128	1.019	0.915	0.931	0.93	0.949	0.976	0.946	1.038	1.028	1.034	1.128	1.171	1.095
CABOZANTINIB	1	NA	1.045	1.012	1.074	1.1	0.928	0.984	0.9835	0.9625	1.002	1.001	1	0.961	1.045	0.946	0.872	1.065	1.061	1.035	1.129	1.001	1.006	0.966	0.982	1.036	1.001	0.958	0.971	1.031	1.052	1.045	1.01	0.971	1.063	1.084	1.085	0.968	0.952	1.021	0.985	0.946	0.957	1.022	1.022	1.028	1.172	1.04	1.14
CABOZANTINIB	5	NA	1.006	1.025	1.137	1.132	0.939	0.9985	1.1095	0.9585	1.008	1.018	1.038	0.926	0.873	0.856	0.958	1.04	0.936	1.034	1.041	0.994	1.11	1.046	1.132	1.069	1.107	1.036	1.024	1.05	1.065	1.053	1.01	1.007	1.139	1.187	1.035	1.022	1.008	1.04	1.039	1.006	1.001	1.04	1.019	1.022	1.224	1.053	1.275
CABOZANTINIB	10	NA	1.067	1.039	1.133	1.084	0.978	0.985	1.071	1.001	0.975	0.984	0.968	1.022	0.82	0.898	0.866	1.101	1.082	0.949	0.956	0.954	1.032	1.01	1.066	1.081	0.977	1.05	0.989	1.044	1.043	1.08	0.996	1.054	1.189	1.206	1.072	0.99	0.965	1.013	0.91	0.926	0.953	1.016	1.021	1.022	1.151	1.141	1.122
CABOZANTINIB	50	NA	0.984	1.038	1.175	1.103	0.987	0.9305	0.9625	0.8825	1.005	1.017	1.023	0.867	0.84	0.792	0.917	0.777	0.96	0.906	0.909	0.932	1.045	1.084	1.013	0.958	1.178	1.046	1.006	1.042	1.035	1.04	1.041	1.05	0.943	0.974	0.916	0.936	0.932	0.945	0.903	0.935	0.985	1.003	1	1.016	1.334	1.132	1.058
CABOZANTINIB	100	NA	1.133	1.05	1.154	1.154	1.121	0.8805	0.895	0.854	1.007	0.973	0.973	0.82	0.856	0.84	0.573	0.649	0.692	0.845	0.885	0.852	1.075	1.018	0.987	1.105	1.07	1.102	0.903	0.969	0.965	0.968	1.01	0.992	0.801	0.88	0.841	0.875	0.89	0.897	0.885	0.842	0.898	0.959	0.938	0.978	1.301	1.048	1.073
CABOZANTINIB	500	NA	1.054	1.041	1.165	1.195	0.971	0.799	0.7495	0.731	0.939	0.903	0.929	0.324	0.308	0.311	0.453	0.409	0.494	0.768	0.795	0.663	1.057	1.012	0.923	0.941	0.915	0.939	0.712	0.73	0.731	0.889	0.878	0.921	0.606	0.759	0.675	0.787	0.761	0.805	0.832	0.842	0.845	0.911	0.937	0.935	1.055	0.913	1.012
CABOZANTINIB	1000	NA	1.081	1.037	1.149	1.15	0.953	0.694	0.7345	0.736	0.902	0.875	0.892	0.284	0.274	0.263	0.299	0.352	0.362	0.665	0.658	0.674	0.926	1.011	0.932	0.924	0.852	0.892	0.661	0.713	0.715	0.911	0.936	0.899	0.609	0.597	0.532	0.739	0.786	0.78	0.728	0.852	0.838	0.878	0.93	0.917	1.164	0.923	0.935
CAMPTOTHECIN	0.5	NA	0.857	0.965	0.96	0.979	1.016	0.8875	0.918	0.8975	0.9	0.893	0.912	0.767	0.976	0.925	0.828	0.835	0.857	0.474	0.942	0.867	0.876	0.873	0.909	0.702	0.765	0.724	0.889	0.872	0.859	0.954	0.953	0.95	0.991	0.696	0.812	0.949	0.886	0.846	0.89	0.875	0.865	0.817	0.83	0.842	0.836	0.745	0.802
CAMPTOTHECIN	1	NA	0.982	0.981	1.001	0.967	1.005	0.923	0.8695	0.8295	0.87	0.898	0.899	0.97	1.01	0.94	0.803	0.771	0.887	1.086	0.816	0.962	0.894	0.863	0.812	0.784	0.642	0.648	0.901	0.867	0.846	1.002	0.964	0.941	0.852	0.89	0.858	0.925	0.906	0.883	0.821	0.894	0.872	0.834	0.845	0.847	0.848	0.802	0.836
CAMPTOTHECIN	5	NA	0.929	0.965	0.977	0.915	0.972	0.5685	0.634	0.5695	0.753	0.75	0.771	0.771	0.974	0.843	0.24	0.325	0.368	0.647	0.68	0.589	0.503	0.503	0.52	0.421	0.428	0.417	0.45	0.438	0.413	0.922	0.97	0.927	0.639	0.611	0.739	0.677	0.63	0.636	0.445	0.475	0.505	0.423	0.427	0.561	0.736	0.626	0.669
CAMPTOTHECIN	10	NA	0.78	0.879	0.864	0.796	0.625	0.397	0.3815	0.3695	0.24	0.237	0.274	0.866	0.92	0.838	0.079	0.065	0.058	0.438	0.332	0.35	0.331	0.323	0.328	0.246	0.234	0.216	0.287	0.297	0.3	0.949	0.931	0.9	0.475	0.56	0.447	0.189	0.192	0.17	0.12	0.157	0.158	0.101	0.094	0.128	0.435	0.4	0.41
CAMPTOTHECIN	50	NA	0.117	0.124	0.2	0.182	0.157	0.289	0.294	0.293	0.098	0.096	0.107	0.349	0.336	0.282	0.023	0.028	0.027	0.237	0.237	0.21	0.306	0.289	0.275	0.155	0.156	0.124	0.033	0.046	0.039	0.473	0.476	0.437	0.648	0.595	0.666	0.06	0.071	0.07	0.056	0.054	0.055	0.074	0.079	0.089	0.123	0.13	0.135
CAMPTOTHECIN	100	NA	0.064	0.055	0.13	0.118	0.107	0.1785	0.193	0.1695	0.061	0.056	0.051	0.216	0.221	0.205	0.021	0.021	0.02	0.186	0.231	0.191	0.136	0.167	0.147	0.072	0.081	0.091	0.023	0.025	0.024	0.321	0.353	0.327	0.591	0.519	0.546	0.041	0.039	0.042	0.032	0.05	0.037	0.056	0.049	0.073	0.054	0.059	0.064
CAMPTOTHECIN	500	NA	0.021	0.021	0.052	0.053	0.05	0.124	0.126	0.1125	0.022	0.023	0.022	0.04	0.047	0.041	0.016	0.016	0.017	0.135	0.137	0.135	0.043	0.042	0.038	0.026	0.026	0.02	0.021	0.02	0.019	0.149	0.153	0.178	0.435	0.361	0.379	0.022	0.019	0.019	0.021	0.027	0.026	0.03	0.034	0.046	0.028	0.027	0.033
CAMPTOTHECIN	1000	NA	0.024	0.025	0.061	0.059	0.059	0.103	0.109	0.0935	0.024	0.023	0.024	0.027	0.03	0.029	0.019	0.021	0.021	0.109	0.106	0.121	0.041	0.032	0.036	0.024	0.025	0.024	0.022	0.024	0.023	0.121	0.128	0.113	0.308	0.356	0.348	0.024	0.02	0.021	0.029	0.041	0.041	0.032	0.031	0.039	0.026	0.027	0.027
CANERTINIB	0.5	NA	1.081	1.018	1.028	0.997	0.92	0.9705	0.924	0.849	0.924	0.959	0.982	0.93	0.954	0.876	0.71	0.747	0.964	0.921	0.905	1.022	0.986	0.899	0.943	0.735	0.727	0.756	0.936	0.964	0.94	1.04	0.951	0.952	1.088	0.858	0.78	0.921	0.843	0.911	0.892	0.902	0.9	0.929	0.859	0.907	0.82	0.866	0.872
CANERTINIB	1	NA	1.082	1.001	1.058	0.985	0.925	0.981	0.936	0.931	0.928	0.91	0.93	0.971	0.968	0.994	0.962	0.831	0.88	0.955	0.932	0.959	0.902	1.034	0.904	0.661	0.65	0.66	0.923	0.932	0.901	1.027	0.964	0.959	1.08	0.867	0.869	0.893	0.882	0.941	0.865	0.883	0.889	0.922	0.872	0.918	0.813	0.841	0.895
CANERTINIB	5	NA	1.08	1.026	1.029	0.991	0.916	0.9045	0.982	1.011	0.906	0.925	0.966	0.997	1.01	1.001	1.014	1.007	0.911	1.044	0.92	0.931	0.94	0.991	0.955	0.777	0.783	0.812	0.996	0.99	0.982	1.096	1.007	0.998	1.06	0.876	0.936	1.028	0.976	0.991	0.889	0.883	0.886	0.96	0.892	0.943	0.916	0.807	0.907
CANERTINIB	10	NA	1.105	1.019	1.029	0.933	0.946	0.975	0.9375	0.9585	0.928	0.893	0.925	1.07	0.961	1.007	0.82	0.914	0.977	1.019	0.924	0.885	0.918	0.913	0.955	0.747	0.763	0.74	0.986	0.962	0.964	1.049	0.948	1.002	1.093	1.136	0.878	0.924	0.973	0.971	0.895	0.934	0.851	0.929	0.891	0.909	0.8	0.827	0.826
CANERTINIB	50	NA	1.114	1.047	1.142	1.119	0.786	0.9355	1.0155	0.9135	1.028	1.007	1.009	1.193	1.107	0.948	0.918	1.075	1.055	1.031	0.994	0.978	0.901	0.992	0.859	0.918	0.832	0.89	1.027	1.032	1.005	0.986	0.981	0.996	1.102	1.111	0.91	0.914	0.963	1.018	1.02	1.013	1.009	1.082	0.999	1.024	0.976	1.024	1.052
CANERTINIB	100	NA	1.097	1.042	1.139	1.121	1.067	0.9125	1.04	1.0375	0.981	1.031	1.018	1.176	1.167	0.992	1.105	0.944	1.006	0.982	1.018	0.985	0.939	0.877	0.951	0.957	0.873	0.787	1.01	1.028	1.008	0.977	0.936	0.945	1.218	1.075	1.021	0.966	0.951	0.947	1.011	1.047	1.041	1.044	1.013	1.019	0.908	1.154	1.044
CANERTINIB	500	NA	1.083	0.988	1.102	1.072	0.907	0.839	0.927	0.861	0.923	0.942	0.941	1.014	1.063	1.038	0.728	0.787	0.784	0.839	0.779	0.806	0.819	0.724	0.786	0.638	0.641	0.685	0.993	1.019	0.968	0.881	0.912	0.915	0.631	0.596	0.529	0.786	0.851	0.838	0.933	1.078	1.007	1.023	1.016	1.02	0.809	0.793	0.844
CANERTINIB	1000	NA	1.035	0.932	1.113	1.105	1.018	0.62	0.7195	0.692	0.929	0.903	0.909	1.089	1.11	1.12	0.506	0.476	0.453	0.676	0.71	0.716	0.519	0.443	0.529	0.539	0.507	0.561	0.991	1.03	0.993	0.856	0.849	0.884	0.347	0.341	0.31	0.699	0.681	0.691	0.879	1.009	1.056	1.023	1.055	0.999	0.755	0.72	0.633
CARBOPLATIN	0.5	NA	1.179	1.039	1.119	1.065	0.959	0.9815	1.054	0.992	1.059	1.042	1.067	1.091	1.05	1.047	0.964	0.96	1.008	1.088	1.059	1.084	0.984	1.029	1.047	1.073	1.039	1.061	1.035	1.09	1.12	1.04	0.987	1.017	1.062	1.447	1.142	1.004	1.036	1.04	1.085	1.138	1.049	1.097	1.087	1.09	1.056	1.151	1.103
CARBOPLATIN	1	NA	1.169	1.052	1.101	1.056	0.921	0.989	0.985	1.0325	1.029	1.039	1.068	0.958	1.076	1.016	0.974	0.999	0.892	1.101	1.093	0.992	1.132	1.079	1.002	1.012	1.084	1.11	0.982	1.028	1.003	1.05	1.01	1.004	0.993	1.094	1.142	0.978	0.988	0.978	1.047	1.032	1.01	1.037	1.081	1.064	1.193	1.166	1.174
CARBOPLATIN	5	NA	1.168	1.083	1.096	1.062	1.025	1.095	1.0955	1.019	1.049	1.009	1.068	1.069	1.08	0.945	1.109	1.246	1.164	1.207	1.115	1.081	1.134	1.141	1.08	1.142	1.116	1	1.047	1.099	1.101	1.125	1.063	1.041	1.184	1.438	1.298	1.056	1.091	1.085	0.974	0.974	1.033	1.053	1.122	1.094	1.246	1.154	1.136
CARBOPLATIN	10	NA	1.206	1.069	1.111	1.059	1.007	1.066	1.036	1.0485	1.038	1.018	1.058	1.065	1.067	1.004	1.093	1.062	1.101	1.169	1.111	1.078	1.107	1.006	1.042	1.032	1.083	1.038	1.026	1.115	1.06	1.126	1.039	1.017	1.212	1.367	1.173	1.054	1.029	1.007	1.037	1.052	1.015	1.065	1.004	1.09	1.104	1.241	1.127
CARBOPLATIN	50	NA	1.257	1.041	1.151	1.192	1.031	1.116	1.003	1.0065	1.095	1.169	1.191	1.282	1.239	1.147	1.105	1.043	1.132	1.16	1.06	1.103	1.082	1.111	1.072	1.041	1.127	1.166	1.054	1.118	1.067	1.09	1.1	1.072	1.239	1.36	1.073	1.071	1.096	1.108	1.203	1.192	1.156	1.138	1.147	1.139	1.14	1.106	1.207
CARBOPLATIN	100	NA	1.167	1.092	1.13	1.189	0.765	1.073	1.0175	1.0305	1.078	1.1	1.142	1.224	1.245	1.217	1.247	1.104	0.979	1.113	1.113	1.055	1.139	1.042	1.114	1.056	1.185	1.003	1.078	1.071	1.078	1.103	1.049	1.067	1.281	1.303	1.113	1.105	1.096	1.095	1.195	1.204	1.108	1.137	1.145	1.115	0.943	1.163	1.064
CARBOPLATIN	500	NA	1.207	1.052	1.151	1.177	0.971	0.988	1.0265	1.0215	1.089	1.054	1.056	1.095	1.098	1.08	1.17	1.087	1.019	1.061	1.03	1.049	1.131	1.029	0.964	0.975	0.994	1.03	0.987	1.088	1.075	1.034	1.052	0.976	1.098	1.167	1.068	1.067	1.044	1.052	1.037	1.107	1.038	1.158	1.154	1.132	1.095	1.184	0.991
CARBOPLATIN	1000	NA	1.204	1.045	1.056	1.127	0.834	1.0105	1.1035	0.982	1.059	1.07	1.076	1.194	1.207	1.18	1.216	1.01	0.999	0.989	0.908	1.043	1.027	1.051	1.021	1.004	1.039	1.026	0.999	1.043	0.982	1.037	1.041	1.026	1.037	0.899	0.928	1.039	1.037	1.011	1.139	1.175	1.118	1.124	1.113	1.102	0.698	1.123	1.008
CELECOXIB	0.5	NA	0.991	1.007	1.091	1.084	0.912	0.9985	1.0455	1.0495	1.015	0.99	0.999	0.972	0.979	0.871	0.913	1.097	1	1.05	1.054	0.983	0.961	1.155	1.002	0.979	1.038	0.921	0.993	1.067	1.073	1.049	1.015	0.974	1.214	1.278	1.039	0.956	0.997	1.015	1.014	1.023	1.047	1.106	1.091	1.101	1.216	1.06	1.143
CELECOXIB	1	NA	1.065	1.023	1.16	1.069	0.882	1.054	1.0395	0.962	1.025	1.038	1.02	1.03	1.014	0.861	0.937	0.916	1.031	0.993	0.961	1.039	1.032	1.05	0.948	0.983	0.938	0.967	1.002	1.093	1.032	1.034	0.981	1.018	1.538	0.937	0.966	1.013	1.022	1.088	1	1.058	1.001	1.1	1.086	1.087	1.069	1.019	1.059
CELECOXIB	5	NA	1.11	1.03	1.108	1.111	0.923	0.9825	1.046	1.0535	1.011	1.032	1.012	0.929	0.967	0.874	1.044	1.092	1.091	1.12	1.065	1.007	1.177	1.047	1.117	1.006	1.075	1.103	1.043	1.116	1.098	1.073	1.042	1.013	1.14	1.245	1.109	1.059	1.088	1.134	1.066	1.078	1.037	1.146	1.122	1.111	1.197	1.177	1.187
CELECOXIB	10	NA	1.052	1.049	1.063	1.07	0.987	0.9515	1.0645	0.998	1.017	1.017	1.021	1.001	0.797	0.84	0.98	0.938	1.182	1.15	1.034	1.057	1.105	1.056	1.053	1.016	1.187	1.112	1.045	1.094	1.108	1.141	1.027	1.072	1.247	1.203	1.305	1.093	1.054	1.092	1.083	1.091	1.049	1.122	1.084	1.109	1.069	1.163	1.18
CELECOXIB	50	NA	1.122	1.048	1.136	1.131	0.925	1.0675	1.03	1.0365	1.092	1.042	1.045	1.05	1.038	0.943	0.996	1.094	1.031	1.111	1.134	1.102	1.101	1.034	1.03	1.015	1.027	1.086	1.051	1.107	1.127	1.09	1.038	1.009	1.19	1.196	1.161	1.055	1.13	1.142	1.053	1.023	1.109	1.139	1.136	1.122	1.301	1.177	1.184
CELECOXIB	100	NA	1.19	1.088	1.179	1.179	0.892	0.9725	1.035	1.064	1.083	1.043	1.104	1.156	1.103	0.967	1.023	1.018	1.019	1.026	1.053	0.976	1.19	1.051	0.96	1.067	1.025	1.031	1.067	1.145	1.135	1.034	1.08	1.04	1.176	1.269	1.175	1.076	1.085	1.148	1.079	1.143	1.087	1.144	1.185	1.129	1.215	1.283	1.177
CELECOXIB	500	NA	1.118	1.047	1.135	1.159	0.923	0.9815	0.9595	1.046	1.043	1.065	1.087	1.15	1.094	0.901	0.971	0.76	1.126	1.011	0.978	1.023	1.04	1.064	1.054	0.961	0.976	0.894	1.065	1.128	1.11	1.018	1.009	1	1.239	1.092	1.028	1.009	0.995	1.036	1.066	1.226	1.151	1.171	1.141	1.126	1.105	1.137	1.097
CELECOXIB	1000	NA	1.099	1.052	1.158	1.16	0.957	0.916	1.0515	0.925	1.025	1.031	1.017	1.091	0.947	1.026	0.839	0.868	0.83	1.015	0.958	0.948	0.885	0.968	0.948	1.068	1.041	0.94	1.014	1.093	1.088	1.019	0.997	1.053	1.072	1.193	1.21	0.968	0.992	1.07	1.042	1.141	1.072	1.099	1.118	1.128	1.072	1.108	1.091
CRIZOTINIB	0.5	NA	1.006	1.032	1.19	1.148	0.946	1.0665	1.0095	0.998	1.035	0.998	1.049	1.014	0.997	0.85	0.888	0.765	0.926	1.021	1.025	1.051	0.989	0.93	0.889	0.974	1.052	1.007	1.008	1.086	1.06	1.073	1.017	1.004	0.904	1.129	1.058	1.085	1.008	1.106	1.028	1.089	1.069	1.084	1.134	1.123	1.156	1.185	1.065
CRIZOTINIB	1	NA	1.164	1.066	1.177	1.145	0.944	1.002	1.1065	1.023	1.046	1.023	1.039	1.096	0.946	0.906	0.813	0.981	1.075	1.076	0.985	1	0.973	1.017	1.049	1.058	0.973	1.009	1.014	1.1	1.111	1.057	0.989	1.02	1.085	1.211	1.095	1.014	1.06	1.108	1.028	0.983	1.034	1.086	1.154	1.135	1.121	1.146	1.1
CRIZOTINIB	5	NA	1.068	1.085	1.171	1.143	0.958	1.074	1.0775	1.055	1.05	1.068	1.034	0.99	1.007	0.85	1.133	1.221	1.023	1.111	1.127	1.113	1.24	1.076	1.013	1.044	1.141	1.012	1.089	1.149	1.17	1.15	1.058	1.057	1.077	1.156	1.083	1.1	1.092	1.166	1.021	1.143	1.066	1.087	1.143	1.143	1.209	1.148	1.233
CRIZOTINIB	10	NA	1.119	1.071	1.177	1.24	0.927	1.1115	1.0355	1.083	1.047	1.04	1.036	0.974	1.062	0.88	1.067	1.18	1.158	1.168	1.01	1.047	1.138	1.191	1.14	1.036	1.105	0.961	1.058	1.125	1.138	1.136	1.045	1.113	1.051	1.449	1.176	1.075	1.069	1.138	1.069	1.052	1.08	1.111	1.164	1.142	1.159	1.293	1.243
CRIZOTINIB	50	NA	1.077	1.098	1.194	1.142	0.916	0.943	0.9555	0.937	1.072	1.031	1.027	0.639	0.662	0.645	1.066	1.009	0.98	1.039	1.052	1.056	1.144	1.102	1.084	0.977	1.071	1.059	1.015	1.108	1.096	1.086	1.047	1.069	1.063	1.115	1.149	1.052	1.065	1.118	1.098	1.05	1.054	1.025	1.157	1.171	1.505	1.29	1.228
CRIZOTINIB	100	NA	1.198	1.094	1.159	1.166	0.97	0.961	0.9145	0.978	1.084	1.067	1.11	0.52	0.486	0.498	1.019	0.984	1.068	1.067	1.046	1.037	1.053	1.073	0.955	1.136	1.175	1.039	0.94	1.032	1.027	1.033	1.036	1.07	1.363	2.66	1.04	0.995	1.038	1.014	1.094	1.027	1.11	1.094	1.15	1.18	1.269	1.221	1.068
CRIZOTINIB	500	NA	0.871	0.859	0.951	0.941	0.684	0.6505	0.6055	0.6465	0.711	0.637	0.706	0.365	0.316	0.306	0.441	0.564	0.527	0.839	0.865	0.837	0.671	0.658	0.753	0.595	0.543	0.634	0.788	0.848	0.845	0.961	0.97	0.948	0.65	0.721	0.698	0.853	0.891	0.904	0.872	0.873	1.043	1.024	1.083	1.119	0.582	0.491	0.549
CRIZOTINIB	1000	NA	0.857	0.872	0.927	0.896	0.619	0.405	0.4275	0.3965	0.578	0.56	0.587	0.237	0.228	0.215	0.179	0.272	0.248	0.721	0.798	0.841	0.233	0.248	0.255	0.228	0.219	0.216	0.709	0.75	0.769	0.861	0.872	0.92	0.468	0.541	0.444	0.56	0.575	0.596	0.344	0.317	0.317	0.627	0.65	0.753	0.193	0.192	0.193
DASATINIB	0.5	NA	1.084	1.002	1.058	1.013	0.962	0.933	0.9835	0.9045	0.888	0.906	0.923	0.984	0.944	1.008	0.92	0.861	0.808	0.826	0.817	0.825	0.904	0.974	0.849	0.699	0.762	0.736	0.904	0.932	0.862	1.003	0.952	0.944	0.894	0.729	0.828	0.934	0.926	0.917	0.847	0.905	0.887	0.895	0.871	0.902	0.813	0.807	0.905
DASATINIB	1	NA	1.045	1.01	1.053	0.989	0.978	0.924	0.904	0.8535	0.908	0.886	0.93	1.018	0.977	0.919	0.858	0.861	0.817	0.762	0.714	0.765	0.892	0.791	0.869	0.725	0.663	0.695	0.916	0.892	0.894	0.998	0.912	0.889	0.821	0.653	0.704	0.892	0.87	0.88	0.84	0.843	0.863	0.918	0.911	0.92	0.769	0.815	0.779
DASATINIB	5	NA	1.038	0.973	0.98	0.924	0.681	0.8675	0.782	0.7835	0.807	0.821	0.836	0.882	0.844	0.878	0.714	0.884	0.817	0.632	0.474	0.598	0.808	0.805	0.73	0.584	0.666	0.598	0.784	0.77	0.8	0.914	0.839	0.785	0.617	0.57	0.574	0.82	0.819	0.846	0.817	0.886	0.845	0.884	0.825	0.886	0.635	0.602	0.624
DASATINIB	10	NA	0.984	0.983	0.801	0.719	0.335	0.7175	0.6785	0.6535	0.742	0.73	0.818	0.747	0.765	0.712	0.738	0.7	0.811	0.444	0.434	0.494	0.728	0.738	0.724	0.559	0.609	0.561	0.686	0.695	0.692	0.87	0.774	0.802	0.461	0.486	0.445	0.767	0.733	0.758	0.75	0.711	0.78	0.836	0.814	0.839	0.48	0.494	0.56
DASATINIB	50	NA	0.873	0.866	0.361	0.31	0.137	0.3495	0.36	0.334	0.688	0.689	0.702	0.595	0.627	0.586	0.416	0.334	0.427	0.323	0.333	0.336	0.575	0.62	0.542	0.466	0.401	0.461	0.46	0.472	0.474	0.684	0.676	0.698	0.3	0.296	0.292	0.452	0.489	0.471	0.63	0.703	0.725	0.925	0.901	0.918	0.529	0.456	0.441
DASATINIB	100	NA	0.82	0.793	0.306	0.3	0.093	0.254	0.3065	0.245	0.59	0.603	0.62	0.468	0.465	0.439	0.193	0.22	0.23	0.253	0.256	0.257	0.511	0.48	0.451	0.344	0.322	0.348	0.344	0.368	0.36	0.633	0.627	0.646	0.27	0.223	0.274	0.351	0.345	0.401	0.585	0.679	0.532	0.884	0.872	0.916	0.411	0.374	0.368
DASATINIB	500	NA	0.755	0.76	0.312	0.275	0.091	0.208	0.233	0.1985	0.42	0.351	0.374	0.379	0.359	0.341	0.122	0.128	0.136	0.222	0.227	0.247	0.371	0.401	0.397	0.222	0.225	0.17	0.205	0.202	0.206	0.529	0.528	0.519	0.217	0.213	0.17	0.274	0.294	0.295	0.408	0.534	0.408	0.689	0.519	0.777	0.31	0.25	0.263
DASATINIB	1000	NA	0.78	0.72	0.314	0.27	0.08	0.209	0.207	0.207	0.372	0.356	0.345	0.379	0.373	0.364	0.128	0.099	0.133	0.212	0.216	0.217	0.318	0.365	0.326	0.21	0.219	0.203	0.186	0.2	0.195	0.468	0.504	0.492	0.177	0.2	0.202	0.251	0.244	0.294	0.353	0.412	0.324	0.446	0.3	0.635	0.244	0.273	0.252
DECITABINE	0.5	NA	1.153	1.029	1.09	1.058	0.958	0.898	1.0125	0.963	1.055	0.98	1.001	1.07	1.054	0.989	0.995	1.058	0.894	0.942	0.983	0.948	0.959	0.851	0.937	0.912	0.943	0.961	0.945	0.984	0.974	1.033	0.993	0.976	1.165	0.968	1.073	0.975	0.975	0.988	1.001	1.04	0.997	1.098	1.068	1.077	1.082	1.066	1.118
DECITABINE	1	NA	1.148	1.02	1.063	1.057	1.008	0.962	0.974	0.924	1.036	1.014	1	1.038	1.086	0.973	0.902	1.058	0.944	0.995	0.963	1.011	0.953	0.947	0.858	0.971	1.04	1.003	0.947	0.951	0.95	1.081	0.972	0.951	0.894	0.819	0.902	0.943	0.973	0.949	0.999	1.002	0.988	1.096	1.041	1.056	1.102	1.149	1.077
DECITABINE	5	NA	1.138	1.044	1.119	1.028	0.943	0.882	0.9455	0.946	1.043	0.99	1.043	1.07	1.039	0.952	1.251	1.128	0.987	0.977	1.087	1.017	0.827	0.786	0.791	1.062	1.095	0.996	0.713	0.705	0.695	1.071	0.996	1.008	1.242	1.262	1.346	1.031	0.976	1.008	1.078	1.113	1.047	1.124	1.123	1.082	1.13	1.079	1.087
DECITABINE	10	NA	1.146	1.049	1.02	1.025	1.04	0.907	0.9505	0.909	1.008	0.99	0.987	1.102	0.974	0.979	0.943	0.97	1.079	1.033	1.069	1.041	0.701	0.742	0.632	1.018	1.019	0.912	0.647	0.645	0.63	1.091	0.997	0.975	1.037	1.034	0.897	0.958	0.922	0.936	1.083	1.064	1.063	1.103	1.056	1.043	0.985	0.999	1.063
DECITABINE	50	NA	1.21	1.05	1.11	1.121	0.947	0.722	0.7065	0.7035	1.041	1.064	1.07	1.13	1.105	1.059	1.097	1.094	1.319	1.062	1.019	1.029	0.548	0.547	0.507	0.953	0.956	0.908	0.433	0.449	0.415	1.058	1.084	0.998	1.126	1.04	1.091	0.899	0.923	0.94	1.162	1.225	1.172	1.182	1.193	1.136	0.994	1.067	0.968
DECITABINE	100	NA	1.16	1.052	1.043	1.159	0.878	0.717	0.6315	0.686	1.039	1.012	1.013	1.217	1.076	1.06	1.007	1.053	1.053	1.013	0.986	1.004	0.471	0.471	0.45	0.863	0.943	0.924	0.357	0.364	0.348	1.044	1.005	1.003	1.028	0.907	1.041	0.876	0.781	0.872	1.182	1.249	1.216	1.176	1.186	1.153	0.808	0.947	0.885
DECITABINE	500	NA	1.07	0.913	0.993	1.032	0.848	0.6025	0.583	0.5275	0.877	0.871	0.878	1.159	1.171	0.958	0.914	0.889	1.046	0.885	0.919	0.899	0.409	0.367	0.362	0.71	0.74	0.796	0.32	0.29	0.295	1.093	1.112	1.031	0.923	1.22	0.788	0.643	0.616	0.688	1.046	1.057	1.037	1.193	1.236	1.218	0.698	0.806	0.721
DECITABINE	1000	NA	0.978	0.934	0.863	0.934	0.548	0.5615	0.5535	0.5135	0.725	0.705	0.762	1.156	1.122	1.065	0.81	0.876	0.856	0.857	0.907	0.874	0.403	0.318	0.339	0.757	0.781	0.688	0.304	0.282	0.287	1.027	1.08	1.006	0.793	0.804	0.851	0.462	0.527	0.449	0.888	0.985	0.89	1.109	1.112	1.116	0.453	0.61	0.679
DMX_1783	0.5	NA	1.186	1.039	1.111	1.048	0.911	1.0335	0.975	0.9935	0.979	0.947	0.974	1.118	1.053	0.991	0.987	1.038	0.907	0.995	1.013	1.054	1.014	0.951	0.93	0.776	0.93	1.019	0.979	1.004	1.016	1.077	1.02	1.001	1.073	1.182	1.04	0.931	0.953	0.96	0.911	0.947	0.93	1.072	1.068	1.059	1.183	1.124	1.066
DMX_1783	1	NA	1.129	1.035	1.082	1.033	0.941	1.0025	1.037	0.91	1.022	0.972	0.993	1.062	1.067	1.026	1.101	1.071	0.904	1.029	0.92	1.067	0.933	1.118	0.954	0.806	0.963	1.042	1.019	0.968	0.95	1.093	1.016	0.965	1.217	1.05	1.181	0.9	0.881	0.942	0.958	0.982	0.979	1.043	1.023	1.039	1.132	1.1	1.104
DMX_1783	5	NA	1.151	1.022	1.071	1.016	0.953	0.986	0.9865	1.0245	1.003	0.999	1.001	1.12	0.966	1.016	0.908	1.035	1.058	0.949	0.937	1.083	1.03	1.066	1.084	0.847	1	1.021	1.041	1.036	1.089	1.113	1.022	1.008	1.156	1.141	1.034	0.996	0.985	0.96	0.969	1.043	1.002	1.08	1.107	1.074	1.146	1.198	1.078
DMX_1783	10	NA	1.155	1.051	1.034	0.987	1.005	1.0605	1.0565	0.995	0.969	0.98	1.026	1.163	1.114	0.974	1.041	1.078	0.921	0.989	1.053	1.022	1.085	0.96	0.967	0.73	0.972	1.037	0.996	1.006	1.003	1.084	0.969	0.997	1.137	1.164	1.037	0.962	0.952	0.958	0.957	0.977	0.938	1.05	1.011	1.043	1.151	1.147	1.154
DMX_1783	50	NA	1.222	1.041	1.204	1.137	0.951	1.048	1.0065	0.9685	1.027	0.999	0.996	1.154	1.22	1.007	1.084	1.112	1.012	1.024	0.944	0.995	1.091	1.045	0.989	1.052	1.145	1.042	1.04	1.09	1.082	1.04	1.073	1.027	1.173	1.31	1.164	0.979	1.041	1.036	1.058	1.146	1.099	1.11	1.117	1.108	1.034	1.154	1.178
DMX_1783	100	NA	1.232	1.071	1.177	1.177	0.866	0.9645	1.0165	0.9595	1.051	1.032	1.084	1.076	1.208	1.126	1.048	0.849	1.061	1.037	1.044	1.081	1.055	1.028	0.963	0.926	1.026	1.187	1.024	1.051	1.06	1.054	1.037	1.045	1.123	1.141	1.201	1.024	0.974	1.023	1.113	1.122	1.059	1.129	1.11	1.094	1.037	1.281	1.167
DMX_1783	500	NA	1.185	1.051	1.103	1.123	0.875	0.9785	0.8305	0.8335	0.988	0.954	1.009	1.233	1.11	1.128	0.826	0.915	0.83	1.062	1.015	0.98	0.889	0.892	0.798	0.723	0.967	0.842	0.832	0.917	0.894	0.967	0.967	0.963	0.744	0.655	0.656	0.876	0.94	0.924	1.044	1.049	1.064	1.077	1.092	1.093	0.84	0.894	0.985
DMX_1783	1000	NA	1.154	1.022	1.043	1.042	0.716	0.976	0.9365	0.897	1.017	0.982	1.021	1.232	1.148	1.008	0.761	0.784	0.719	0.761	0.774	0.673	0.766	0.682	0.721	0.637	0.676	0.778	0.736	0.742	0.756	1.007	0.984	0.997	0.917	0.664	0.815	0.801	0.827	0.849	0.84	0.818	0.845	1.002	1.018	1.025	0.539	0.808	0.866
DMX_2320	0.5	NA	1.14	1.048	1.149	1.071	0.902	0.9695	1.0205	1.023	1	1.006	0.998	1.035	0.982	0.919	1.031	0.852	0.955	1.048	1.048	1.029	1.07	1.146	0.924	1.103	1.009	1.034	0.97	0.973	1.028	1.029	1.012	1.011	1.133	1.193	1.017	0.922	0.943	0.92	0.921	0.97	0.975	1.057	1.043	1.035	1.028	1.152	1.195
DMX_2320	1	NA	1.138	1.019	1.063	1.085	0.891	0.998	1.0425	0.9665	0.996	1.013	0.976	1.054	1.032	0.985	1.037	0.859	0.905	1.012	0.975	0.991	1.088	0.976	0.908	0.93	1.042	1.073	0.96	0.993	1.005	1.072	0.976	0.992	1.12	1.084	1.105	0.913	0.982	0.933	0.965	0.964	0.98	1.05	1.05	1.018	1.137	1.212	1.018
DMX_2320	5	NA	1.136	1.034	1.066	1.107	0.885	1.0115	1.017	1.0295	0.99	1.009	1.013	1.037	1.021	0.956	1.127	1.044	1.051	1.095	1.049	1.082	0.955	1.122	0.95	0.923	1.086	1.125	1.008	1.045	1.052	1.104	1.027	1.004	1.243	1.224	1.137	0.997	0.953	0.97	0.986	0.982	0.99	1.046	1.072	1.052	1.204	1.179	1.159
DMX_2320	10	NA	1.174	1.006	1.065	1.066	0.909	1.063	1.079	0.9445	0.994	1.007	1.022	1.045	1.051	0.972	1.19	1.093	1.162	1.076	1.129	1.092	0.971	0.967	0.986	1.04	1.11	1.074	1.014	1.036	1.015	1.089	0.999	1.027	1.143	1.339	1.231	1.026	0.997	0.976	0.974	0.991	0.976	1.051	1.05	1.046	1.16	1.129	1.123
DMX_2320	50	NA	1.157	1.051	1.181	1.192	0.9	1.0055	1.0875	0.9805	1.033	1.057	1.03	1.218	1.162	0.977	0.979	0.931	1.075	1.165	1.071	1.169	0.932	1.022	0.995	1.031	1.039	1.144	1.025	1.067	1.057	1.025	1.079	1.055	1.231	1.14	1.093	0.994	0.97	1.006	0.972	1.051	1.047	1.042	1.073	1.092	1.143	1.222	1.165
DMX_2320	100	NA	1.182	1.041	1.16	1.146	1.075	0.9215	0.889	0.9495	1.023	1.038	1.038	1.114	1.099	0.983	0.92	0.918	0.977	1.201	1.056	1.059	0.995	1.349	0.905	1	1.015	1.061	0.992	1.01	1.055	1.005	1.038	1.096	0.975	1.018	0.933	0.94	0.895	0.992	1.004	1.096	1.066	1.091	1.063	1.059	1.012	1.192	1.127
DMX_2320	500	NA	0.565	0.761	0.869	0.898	0.583	0.4435	0.497	0.4765	0.498	0.532	0.621	0.693	0.688	0.749	0.567	0.589	0.544	0.83	0.785	0.816	0.699	0.594	0.586	0.483	0.495	0.501	0.806	0.842	0.849	0.897	0.912	0.926	0.28	0.318	0.328	0.262	0.27	0.332	0.571	0.622	0.605	0.872	0.963	0.937	0.553	0.585	0.6
DMX_2320	1000	NA	0.28	0.211	0.714	0.718	0.56	0.31	0.354	0.3055	0.122	0.156	0.167	0.251	0.32	0.284	0.246	0.242	0.312	0.448	0.485	0.384	0.418	0.46	0.423	0.272	0.283	0.306	0.639	0.656	0.665	0.754	0.792	0.77	0.181	0.186	0.162	0.114	0.125	0.149	0.309	0.299	0.302	0.226	0.234	0.231	0.247	0.267	0.261
DOXORUBICIN	0.5	1.087	1.016	0.991	1.087	1.068	1.008	1.0545	1.079	0.9565	1.004	1.012	1.012	0.988	0.922	1.019	0.961	0.881	0.929	1.011	1.005	0.916	1.09	1.09	0.991	0.952	0.982	0.917	1.031	1.053	0.973	0.982	1.023	0.971	1.068	1.209	1.194	0.977	0.962	0.939	1.001	0.973	0.973	1.075	1.035	0.997	1.105	1.105	1.171
DOXORUBICIN	1	0.762	1.026	1.014	0.762	0.738	0.728	1.018	1.0295	0.961	1.015	1.024	0.971	0.98	1.037	1.034	0.993	1.058	0.84	1.04	0.997	1.017	0.996	0.995	0.899	1.129	1.017	0.992	1.01	1.099	1.003	1.042	1.01	1.024	0.962	0.927	1.028	0.98	0.963	0.954	0.961	0.975	0.987	1.094	1.081	0.985	1.128	1.128	1.034
DOXORUBICIN	5	1.043	0.95	0.964	1.043	0.998	0.979	0.8345	0.8565	0.757	0.685	0.692	0.681	0.887	1.036	1.026	1.001	0.832	0.749	1.012	0.916	0.931	0.974	0.894	0.824	0.872	0.96	0.873	1.032	1.067	1.027	1.018	1.002	1.003	0.924	0.924	1.097	0.97	0.998	0.974	0.971	0.97	0.97	1.074	1.049	1.013	1.061	1.061	1.136
DOXORUBICIN	10	0.842	0.817	0.836	0.842	0.861	0.775	0.6565	0.6065	0.5395	0.237	0.415	0.403	0.901	1.036	1.004	0.653	0.469	0.495	0.801	0.883	0.888	0.966	0.888	0.874	0.81	0.81	0.834	1.058	1.032	1.003	1.001	0.999	1.014	0.565	0.713	0.65	0.942	0.849	0.836	0.972	0.957	0.966	1.034	1.052	0.997	0.946	0.946	0.85
DOXORUBICIN	50	0.335	0.398	0.436	0.335	0.306	0.252	0.421	0.3825	0.36	0.083	0.085	0.093	0.515	0.523	0.608	0.052	0.044	0.044	0.475	0.482	0.452	0.212	0.297	0.217	0.235	0.237	0.264	0.194	0.217	0.22	0.829	0.874	0.819	0.858	0.759	0.639	0.3	0.277	0.305	0.243	0.235	0.296	0.246	0.375	0.276	0.272	0.272	0.286
DOXORUBICIN	100	0.319	0.279	0.278	0.319	0.292	0.286	0.34	0.3415	0.3335	0.038	0.051	0.04	0.477	0.524	0.516	0.027	0.033	0.023	0.334	0.313	0.285	0.105	0.127	0.116	0.21	0.247	0.229	0.17	0.179	0.131	0.805	0.803	0.769	0.416	0.486	0.463	0.206	0.199	0.198	0.139	0.157	0.157	0.249	0.358	0.251	0.116	0.116	0.101
DOXORUBICIN	500	0.093	0.058	0.063	0.093	0.096	0.092	0.114	0.1075	0.102	0.024	0.024	0.024	0.229	0.124	0.142	0.024	0.024	0.02	0.082	0.081	0.081	0.029	0.033	0.027	0.05	0.051	0.044	0.035	0.033	0.03	0.266	0.295	0.328	0.096	0.101	0.12	0.064	0.064	0.057	0.032	0.039	0.03	0.073	0.07	0.069	0.036	0.036	0.036
DOXORUBICIN	1000	0.108	1.015	1.002	0.108	0.117	0.118	0.0895	0.0915	0.085	0.027	0.03	0.028	0.123	0.143	0.194	0.027	0.024	0.023	0.055	0.054	0.055	0.032	0.033	0.03	0.048	0.055	0.042	0.033	0.03	0.03	0.138	0.168	0.173	0.054	0.051	0.041	0.049	0.046	0.038	0.038	0.041	0.035	0.05	0.05	0.051	0.035	0.035	0.04
ERLOTINIB	0.5	NA	1.149	1.079	1.122	1.091	0.889	0.9835	1.0775	1.029	1.037	1.039	1.039	0.943	0.994	0.841	0.977	1.197	1.08	1.043	1.07	1.034	0.993	1.195	1.012	1.04	1.208	1.026	1.032	1.142	1.075	1.063	0.991	1.02	1.2	1.262	1.204	1.004	1.003	1.036	0.985	0.99	1.015	1.042	1.073	1.1	1.182	1.186	1.299
ERLOTINIB	1	NA	1.16	1.065	1.109	1.083	0.934	1.063	1.055	1.062	1.029	1.03	1.013	0.981	1.052	0.982	1.066	0.922	0.969	1.011	1.012	1.043	1.051	1.059	0.982	0.965	1.039	0.964	1.036	1.077	1.118	1.071	1.024	1.003	1.135	1.211	0.996	0.933	0.99	0.965	0.989	1.084	1.043	1.089	1.087	1.115	1.225	1.22	1.146
ERLOTINIB	5	NA	1.177	1.082	1.112	1.109	0.936	1.0815	0.979	1.035	1.029	0.997	1.052	0.964	0.879	0.903	1.102	1.207	1.066	1.127	1.038	1.099	1.003	1.146	1.03	1.154	1.196	1.24	1.107	1.122	1.135	1.139	1.034	1.022	1.405	1.166	1.138	1.024	1.071	1.055	0.992	1.029	1.037	1.084	1.092	1.133	1.094	1.281	1.155
ERLOTINIB	10	NA	1.219	1.053	1.076	1.103	0.896	1.0685	1.063	1.034	1.042	1.01	1.052	0.891	1.036	0.915	1.103	0.922	1.103	1.122	1.121	1.107	1.088	1.138	0.99	1.044	1.027	1.123	1.084	1.1	1.122	1.127	1.032	1.027	1.244	1.194	1.097	1.02	1.035	1.09	0.984	1.044	1.014	1.046	1.072	1.103	1.237	1.199	1.27
ERLOTINIB	50	NA	1.185	1.11	1.137	1.142	0.979	1.0045	1.062	1.0765	1.059	1.026	1.044	0.981	1.053	0.854	1.086	1.104	1.143	1.141	1.098	1.14	1.219	1.156	1.161	1.295	1.176	1.211	1.102	1.135	1.191	1.045	1.055	1.023	1.377	1.29	1.315	1.059	1.096	1.118	1.018	1.139	1.109	1.115	1.129	1.158	1.196	1.398	1.196
ERLOTINIB	100	NA	1.214	1.119	1.158	1.139	1.006	1.0735	1.0955	1.0305	1.047	1.057	1.047	0.971	1.07	1.016	1.116	1.107	1.07	1.113	1.112	1.081	1.128	1.124	1.065	1.175	1.225	1.036	1.05	1.142	1.113	1.063	1.064	1.065	1.175	1.219	1.039	1.038	1.044	1.104	1.21	1.176	1.124	1.169	1.155	1.165	1.211	1.183	1.281
ERLOTINIB	500	NA	1.283	1.088	1.115	1.111	0.967	0.9825	0.995	0.958	1.076	1.004	1.02	1.156	1.123	1.033	1.022	1.104	0.985	0.998	1.019	1.047	1.151	1.125	0.948	0.928	0.992	0.876	0.992	1.118	1.09	1.047	1.039	1.027	1.011	0.731	0.739	0.979	0.975	0.994	1.121	1.077	1.073	1.16	1.161	1.162	1.005	1.081	1.192
ERLOTINIB	1000	NA	1.265	1.041	1.11	1.094	1.003	1.172	1.001	1.0265	1.029	0.937	0.974	0.994	0.909	0.968	0.952	1.033	0.911	1.067	1.004	0.998	1.041	1.152	0.96	1.009	1.016	0.993	0.993	1.06	1.079	0.982	0.98	1.033	0.566	0.569	0.548	0.986	0.942	0.97	1.046	0.983	0.986	1.116	1.118	1.118	1.13	1.025	0.984
ETOPOSIDE	0.5	1.076	0.996	0.966	1.076	1.046	1.024	0.9305	1	0.962	0.996	1.019	1.007	0.88	0.917	1.077	0.999	0.87	1.002	0.97	0.96	0.937	0.952	0.94	0.972	0.992	0.972	0.737	1.007	1.047	0.982	1.012	0.97	1.001	0.971	1.201	1.164	0.973	1.017	1.038	1.008	1.013	0.979	1.078	1.056	1.029	1.047	1.047	1.001
ETOPOSIDE	1	1.092	0.993	0.993	1.092	1.047	1.018	0.989	1.008	0.93	1.004	1.063	1.007	0.919	1.022	1.01	1.079	0.947	0.906	0.96	0.879	0.97	0.929	0.912	0.84	0.93	1.018	0.876	1.019	1.02	0.954	1.006	1.005	0.987	0.9	1.096	1.026	1.04	1.02	0.972	1.002	1.01	0.975	1.092	1.057	1.009	1.045	1.045	1.093
ETOPOSIDE	5	1.062	1.025	1.003	1.062	1.11	1.015	0.9705	1.101	0.9365	0.998	1.035	1.018	0.951	0.999	0.979	1.194	1.158	1.007	1.04	0.986	0.921	1.043	1.035	0.994	1.011	1.081	0.945	1.085	1.082	0.982	1.035	1.005	0.995	1.299	1.59	1.103	1.097	1.089	1.038	1.017	0.995	1.025	1.101	1.07	1.01	1.177	1.177	1.143
ETOPOSIDE	10	1.105	1.04	1.023	1.105	1.03	1.011	1.023	1.0005	0.91	1.02	1.028	1.009	1.022	1.031	0.987	1.023	1.005	0.977	1.049	1.019	0.967	1.115	1.026	0.913	0.959	1.157	0.902	1.086	1.076	1.02	0.994	1.002	1.008	1.325	1.166	1.078	1.134	1.129	1.018	1.011	1.016	1.002	1.095	1.071	1.015	1.193	1.193	1.108
ETOPOSIDE	50	1.104	0.997	1.014	1.104	1.09	1.01	0.922	0.9625	0.9405	0.989	0.974	0.97	1.019	1	1.043	0.982	1.087	0.846	1.029	0.991	1.012	0.929	0.97	0.932	1.098	1.018	0.867	1.078	1.102	1.003	1.01	1.005	1.035	0.897	0.979	1.056	1.09	1.103	1.011	1.104	1.072	1.023	1.105	1.08	1.023	1.114	1.114	1.175
ETOPOSIDE	100	1.1	1.035	0.923	1.1	1.091	1.028	0.7815	0.8085	0.7985	0.698	0.679	0.744	1.052	1.041	1.016	0.739	0.902	0.767	0.925	0.929	1.025	0.847	0.829	0.758	1.007	0.985	0.868	1.07	1.096	0.971	1.062	1.022	0.972	1.179	0.818	0.734	1.076	1.08	1.026	1.053	1.047	1.018	1.109	1.076	1.014	1.154	1.154	1.134
ETOPOSIDE	500	0.716	0.488	0.481	0.716	0.662	0.673	0.443	0.452	0.4155	0.07	0.068	0.068	0.871	1.026	0.971	0.151	0.151	0.136	0.524	0.507	0.526	0.386	0.403	0.391	0.658	0.716	0.658	0.74	0.825	0.768	0.876	0.894	0.912	0.516	0.658	0.629	0.831	0.796	0.765	0.482	0.522	0.488	0.406	0.463	0.488	0.76	0.76	0.83
ETOPOSIDE	1000	0.379	0.297	0.297	0.379	0.323	0.371	0.359	0.3585	0.3385	0.073	0.066	0.062	0.771	0.765	0.804	0.055	0.057	0.045	0.362	0.38	0.385	0.297	0.302	0.276	0.409	0.497	0.44	0.273	0.275	0.246	0.773	0.768	0.812	0.538	0.667	0.664	0.584	0.575	0.616	0.207	0.255	0.23	0.169	0.183	0.171	0.452	0.452	0.413
EVEROLIMUS	0.5	NA	0.976	0.931	1.082	1.044	0.775	0.7945	0.8085	0.806	0.868	0.888	0.898	1.049	1.032	1.023	0.677	0.68	0.651	0.727	0.767	0.76	0.556	0.644	0.609	0.896	0.994	0.912	0.933	0.968	0.962	0.998	0.891	0.888	0.733	0.854	0.723	0.803	0.78	0.784	0.827	0.912	0.849	1.04	1.061	1.066	1.036	1.131	1.224
EVEROLIMUS	1	NA	0.963	0.932	1	0.918	0.691	0.6965	0.764	0.7015	0.851	0.87	0.863	1.009	0.918	0.922	0.643	0.569	0.595	0.676	0.696	0.692	0.559	0.513	0.514	0.806	0.909	0.894	0.865	0.881	0.871	0.921	0.833	0.839	0.673	0.61	0.681	0.789	0.742	0.768	0.85	0.836	0.853	0.988	1.054	1.054	1.113	1.182	1.076
EVEROLIMUS	5	NA	0.867	0.824	0.812	0.74	0.568	0.523	0.5295	0.501	0.808	0.785	0.82	1.069	0.924	0.86	0.515	0.507	0.518	0.644	0.652	0.67	0.475	0.449	0.446	0.681	0.866	0.861	0.743	0.776	0.723	0.808	0.7	0.722	0.595	0.593	0.632	0.733	0.737	0.718	0.646	0.692	0.7	0.952	1.004	1.018	1.032	1.032	1.033
EVEROLIMUS	10	NA	0.836	0.811	0.776	0.669	0.569	0.4755	0.501	0.4525	0.753	0.755	0.718	0.992	1.041	0.903	0.552	0.459	0.525	0.646	0.615	0.636	0.403	0.441	0.422	0.645	0.85	0.859	0.644	0.633	0.641	0.764	0.657	0.668	0.511	0.591	0.505	0.669	0.706	0.69	0.598	0.671	0.597	0.958	0.98	1.01	0.908	0.929	0.992
EVEROLIMUS	50	NA	0.836	0.835	0.647	0.637	0.546	0.422	0.4395	0.4385	0.763	0.752	0.773	1.027	1.06	0.925	0.499	0.477	0.493	0.632	0.578	0.662	0.391	0.396	0.436	0.672	0.808	0.829	0.573	0.586	0.623	0.696	0.655	0.641	0.463	0.523	0.488	0.703	0.696	0.678	0.605	0.608	0.582	0.997	1.057	1.104	0.923	0.948	0.856
EVEROLIMUS	100	NA	0.804	0.845	0.679	0.669	0.576	0.445	0.4435	0.4205	0.755	0.763	0.779	1.071	1.146	0.947	0.421	0.43	0.408	0.607	0.581	0.663	0.365	0.394	0.393	0.776	0.781	0.698	0.548	0.576	0.587	0.694	0.66	0.661	0.457	0.515	0.411	0.702	0.724	0.694	0.541	0.619	0.583	1.066	1.037	1.085	0.931	0.964	0.914
EVEROLIMUS	500	NA	0.834	0.753	0.599	0.584	0.544	0.3925	0.4085	0.4235	0.678	0.743	0.713	1.082	1.001	0.913	0.367	0.399	0.381	0.616	0.571	0.556	0.348	0.352	0.329	0.579	0.749	0.695	0.496	0.489	0.457	0.641	0.62	0.63	0.396	0.434	0.414	0.623	0.681	0.628	0.512	0.58	0.547	1.008	0.998	1.102	0.756	0.881	0.842
EVEROLIMUS	1000	NA	0.895	0.759	0.62	0.578	0.627	0.393	0.411	0.4105	0.716	0.716	0.732	1.031	1.055	1.001	0.369	0.387	0.414	0.623	0.617	0.581	0.337	0.359	0.319	0.561	0.619	0.647	0.485	0.481	0.478	0.651	0.662	0.602	0.345	0.353	0.388	0.637	0.639	0.645	0.51	0.545	0.505	1.039	1.065	1.085	0.655	0.725	0.75
FLAVOPIRIDOL	0.5	NA	1.221	1.029	1.184	1.101	0.98	0.898	1.033	0.978	1.038	1.005	1.01	0.994	1.016	0.921	1.18	0.949	1.057	1.054	1.086	1.073	0.549	1.168	0.927	1.083	1.051	1.041	1.051	1.038	1.081	1.051	1.026	0.98	1.243	1.2	1.293	0.976	0.975	1.002	0.999	1.054	0.99	1.072	1.066	1.1	1.076	1.296	1.316
FLAVOPIRIDOL	1	NA	1.167	1.045	1.062	1.077	1.035	0.9275	1.04	0.994	1.038	1.02	1.04	1.024	1.014	0.935	1.04	1.112	1.091	1.014	1.021	0.979	1.014	1.082	0.934	0.99	1.18	1.065	1.032	1.076	1.065	1.075	1.006	1.026	1.228	1.224	1.132	0.996	0.962	0.974	0.93	1.038	1.021	1.109	1.077	1.067	1.151	1.249	1.141
FLAVOPIRIDOL	5	NA	1.147	1.079	1.082	1.077	0.994	1.0325	1.0415	1.026	1.036	1.043	1.023	1.016	1.002	0.995	1.144	1.138	1.383	1.143	1.107	1.172	1.028	1.124	1.085	1.185	1.025	1.242	1.168	1.158	1.17	1.091	1.057	1.045	1.205	1.08	1.373	1.075	1.022	1.054	1.084	1.18	1.097	1.125	1.107	1.111	1.213	1.268	1.288
FLAVOPIRIDOL	10	NA	1.174	1.04	0.996	1.012	0.937	0.991	1.02	0.973	1.05	1.018	1.053	0.982	1.005	0.957	1.118	0.982	1.128	1.122	1.095	1.155	0.962	1.015	1.013	1.006	1.188	1.093	1.15	1.194	1.214	1.135	1.1	1.086	1.309	1.164	1.309	0.954	1.034	1.045	1.063	1.083	1.042	1.087	1.095	1.06	1.154	1.177	1.1
FLAVOPIRIDOL	50	NA	0.807	0.841	0.658	0.696	0.592	0.6665	0.5885	0.6295	0.981	0.972	0.991	1.105	0.97	0.968	0.58	0.678	0.656	1.204	1.302	1.283	0.505	0.566	0.504	0.859	0.802	0.811	1.312	1.401	1.35	1.233	1.218	1.229	0.472	0.59	0.557	0.736	0.825	0.877	1.13	1.058	1.102	1.26	1.226	1.19	0.941	0.846	0.879
FLAVOPIRIDOL	100	NA	0.281	0.276	0.175	0.171	0.081	0.186	0.175	0.1795	0.347	0.335	0.374	0.513	0.474	0.508	0.03	0.036	0.035	0.948	0.994	0.844	0.089	0.096	0.118	0.453	0.458	0.428	0.729	0.791	0.825	1.206	1.11	1.162	0.082	0.086	0.081	0.044	0.063	0.047	0.084	0.113	0.105	0.428	0.369	0.35	0.134	0.169	0.175
FLAVOPIRIDOL	500	NA	0.047	0.043	0.06	0.059	0.054	0.0785	0.074	0.07	0.045	0.032	0.033	0.051	0.064	0.062	0.024	0.024	0.024	0.047	0.049	0.049	0.03	0.03	0.033	0.055	0.062	0.061	0.032	0.036	0.036	0.041	0.044	0.045	0.027	0.031	0.035	0.025	0.024	0.026	0.062	0.046	0.036	0.032	0.042	0.033	0.029	0.032	0.031
FLAVOPIRIDOL	1000	NA	0.044	0.04	0.063	0.061	0.049	0.073	0.065	0.0755	0.038	0.032	0.035	0.051	0.058	0.064	0.027	0.024	0.024	0.032	0.043	0.042	0.022	0.027	0.034	0.056	0.056	0.051	0.03	0.031	0.033	0.042	0.039	0.038	0.033	0.034	0.048	0.023	0.025	0.024	0.058	0.04	0.035	0.028	0.041	0.028	0.022	0.027	0.025
FLUOROURACIL	0.5	NA	1.222	1.013	1.078	1.051	1.069	0.992	1.021	0.965	1.083	1.04	1.039	0.961	0.964	0.983	1.064	0.921	1.189	0.989	1.056	0.965	0.97	0.973	1.003	0.933	0.984	1.01	0.981	1.063	1.026	1.118	1.003	0.992	0.984	1.048	1.013	0.95	0.98	1.009	1.075	0.972	0.964	0.992	1.019	1.008	1.023	0.981	1.123
FLUOROURACIL	1	NA	1.17	1.058	1.06	1.045	1.062	0.9455	1.023	0.926	0.998	0.996	1.027	0.996	1.026	1.07	0.914	0.998	0.986	1.036	1.076	1.062	0.872	0.975	0.919	1.023	0.977	0.975	0.982	1.035	0.995	1.047	1.026	0.991	0.849	1.085	1.086	0.935	0.887	0.948	0.969	1.071	0.979	0.955	0.956	1.005	1.053	1.089	1.014
FLUOROURACIL	5	NA	1.214	1.059	1.058	1.053	0.968	1.001	1.0645	1	1.04	1.014	1.015	0.917	0.961	0.921	1.101	1.116	1.073	1.097	1.051	1.11	1.099	0.978	0.979	1.053	1	1.085	1.021	1.062	1.053	1.111	1.024	1.036	1.162	1.15	0.944	0.999	1.066	1.024	0.965	1.002	0.988	1.054	1.068	1.06	1.11	1.061	1.154
FLUOROURACIL	10	NA	1.177	1.044	1.03	1.032	1.098	0.9905	0.9875	1.041	0.984	0.979	1.007	0.926	1.009	0.951	1.142	1.087	1.07	1.123	1.067	1.024	1.028	1.068	0.98	0.963	1.019	1.056	1.011	1.048	1.02	1.077	1.043	0.999	1.025	1.252	1.142	0.988	1.041	1.001	0.962	0.989	0.981	0.996	1.004	1.002	1.084	1.079	1.116
FLUOROURACIL	50	NA	1.26	1.019	0.993	1.064	1.013	0.999	0.9405	1.042	1.077	1.006	1.013	1.074	1.267	1.031	0.88	1.026	1.049	1.062	1.072	0.966	1.102	1.007	1.054	0.789	0.901	0.862	1.035	1.082	1.055	1.076	1.087	1.088	0.91	1.031	0.79	1.078	1.053	1.092	0.959	1.12	1.064	1.008	1.008	1.006	0.719	0.905	0.854
FLUOROURACIL	100	NA	1.216	1.029	0.899	1.051	0.882	0.944	0.963	0.9095	0.972	1.031	1.029	1.199	1.146	1.229	0.889	0.991	0.944	1.043	0.96	0.967	1.059	1.031	0.961	0.772	0.875	0.922	0.989	1.013	0.967	1.086	1.135	1.139	0.94	1.018	0.871	0.993	0.975	1.011	1.149	1.168	1.14	0.984	0.979	0.97	0.6	0.896	0.903
FLUOROURACIL	500	NA	1.188	1.012	0.904	1.13	0.831	0.9485	0.9535	0.9215	0.811	0.826	0.824	1.062	1	1.028	0.592	0.716	0.77	0.97	1.011	0.939	0.976	0.981	0.982	0.642	0.794	0.754	0.933	0.975	0.933	1.055	1.073	1.061	0.843	0.724	0.83	0.961	0.911	0.93	0.968	0.904	0.944	1.004	0.985	0.977	0.681	0.878	0.714
FLUOROURACIL	1000	NA	0.95	0.909	0.766	0.905	0.582	0.698	0.7765	0.8025	0.603	0.655	0.66	1.003	1.065	1	0.572	0.633	0.608	0.943	0.892	0.894	0.909	0.951	0.918	0.533	0.666	0.685	0.791	0.816	0.808	0.942	1.009	0.972	0.662	0.786	0.633	0.819	0.836	0.808	0.787	0.792	0.844	0.889	0.894	0.841	0.376	0.777	0.64
FORETINIB	0.5	NA	1.086	1.021	1.226	1.1	0.986	1.0605	0.9625	1.0065	1.007	1.022	1.014	0.999	0.952	0.794	0.861	1.046	0.863	0.99	1.043	0.977	0.999	1.048	1.117	1.023	1.043	0.987	1.044	1.066	1.047	1.041	1.02	1.049	0.941	1.617	0.809	1.012	1.066	1.078	0.965	1.023	1.053	1.024	1.095	1.12	1.153	1.22	1.135
FORETINIB	1	NA	1.008	1.055	1.174	1.105	0.948	1.0195	0.9495	0.921	1.027	1.008	1.006	0.983	0.893	0.837	1.012	1.076	0.95	1.07	0.912	0.994	0.997	1.027	1.054	1.11	1.001	1.01	1.028	1.062	1.122	1.016	1.008	0.993	1.072	0.981	1.069	0.994	1.062	1.028	1.003	1.064	1.048	1.033	1.09	1.081	1.085	1.201	1.069
FORETINIB	5	NA	1.029	1.05	1.146	1.135	1.114	1.0285	1.0565	1.0315	1.052	1.061	1.057	0.939	0.927	0.82	0.927	1.087	0.999	1.13	1.018	1.044	1.076	1.125	1.07	1.062	1.031	1.051	1.06	1.141	1.075	1.067	1.038	1.059	0.997	1.071	0.946	1.042	1.064	1.106	1.08	1.09	1.071	1.088	1.061	1.094	1.177	1.11	1.083
FORETINIB	10	NA	0.981	1.052	1.134	1.218	0.972	1.0755	1	0.9925	0.996	1.006	1.038	0.891	0.855	0.819	0.863	1.004	1.007	1.054	0.989	0.985	1.126	1.127	1.081	1.013	1.035	1.022	1.052	1.145	1.129	1.11	1.059	1.072	1.091	0.946	0.902	1.021	1.009	1.017	1	0.982	1.018	1.022	1.035	1.098	1.093	1.21	1.216
FORETINIB	50	NA	1.017	1.003	1.234	1.165	1.097	0.9175	0.927	0.8715	1.106	0.981	0.973	0.588	0.553	0.51	0.532	0.608	0.734	0.933	0.857	0.918	1.063	1.116	1.038	1.014	0.985	0.993	0.86	0.914	0.93	1.014	1.048	1.033	0.817	0.829	0.724	0.907	0.892	0.93	0.918	0.904	0.949	0.989	1.055	1.04	1.312	1.102	1.024
FORETINIB	100	NA	1.036	1.041	1.155	1.15	1.082	0.819	0.864	0.8325	1.007	1.063	0.995	0.391	0.388	0.365	0.418	0.479	0.59	0.825	0.819	0.813	1.035	1.02	1.055	0.986	1.096	1.012	0.791	0.815	0.844	0.971	0.983	0.965	0.76	0.718	0.77	0.906	0.901	0.982	0.984	0.924	0.944	0.978	0.999	1.053	1.25	0.965	1.039
FORETINIB	500	NA	0.849	0.87	0.728	0.734	0.502	0.3315	0.355	0.3675	0.577	0.536	0.536	0.131	0.135	0.118	0.187	0.198	0.219	0.6	0.617	0.639	0.668	0.593	0.63	0.684	0.723	0.768	0.552	0.566	0.583	0.842	0.889	0.846	0.294	0.31	0.236	0.506	0.57	0.598	0.332	0.388	0.405	0.716	0.691	0.799	0.692	0.528	0.613
FORETINIB	1000	NA	0.734	0.777	0.382	0.372	0.225	0.1495	0.174	0.1885	0.464	0.437	0.451	0.062	0.07	0.063	0.086	0.086	0.091	0.385	0.434	0.417	0.277	0.299	0.332	0.208	0.209	0.231	0.302	0.321	0.342	0.788	0.794	0.818	0.105	0.116	0.12	0.552	0.606	0.604	0.183	0.198	0.197	0.078	0.101	0.099	0.192	0.131	0.162
GEFITINIB	0.5	NA	1.088	1.056	1.104	1.045	0.895	1.0005	0.971	0.955	1.021	1.028	0.991	0.998	1.047	0.98	1.075	0.945	0.972	0.992	0.941	0.999	1.032	1.025	0.924	1.001	0.944	1.018	1.006	1	1.045	1.057	0.965	1.007	1.061	1.186	1.059	1.005	0.964	1.027	1.076	1.074	0.985	1.106	1.089	1.112	1.132	1.091	1.122
GEFITINIB	1	NA	1.134	1.028	1.09	1.059	0.924	0.996	1.084	1.0205	1.024	1.039	1.039	1.003	0.99	0.986	0.896	0.984	0.882	1.009	0.995	0.911	1.059	0.981	1.002	0.997	0.989	1.051	0.986	1.011	0.998	1.06	1.006	0.986	1.137	1.111	1.074	1	0.972	1.041	1.035	1.085	1.004	1.115	1.122	1.09	0.982	1.11	1.026
GEFITINIB	5	NA	1.166	1.047	1.137	1.08	0.945	1.034	1.0105	1.079	1.029	1.046	1.047	1.068	0.884	0.961	0.996	0.95	0.971	1.049	1.072	1.027	0.419	1.041	1.06	1.088	1.033	1.172	1.06	1.073	1.137	1.116	1.015	1.049	1.163	1.512	1.079	1.045	1.1	1.112	1.075	1.089	1.022	1.131	1.115	1.106	1.225	1.232	1.169
GEFITINIB	10	NA	1.124	1.077	1.079	1.06	0.929	1.052	1.068	1.056	1.008	1.061	1.065	1.114	1.003	0.976	0.935	1.092	1.019	1.03	1.024	1.058	0.416	1.057	0.958	1.102	1.071	1.142	1.061	1.127	1.062	1.093	0.992	1.051	1.545	1.122	0.988	1.052	1.028	1.089	1.117	1.139	1.015	1.154	1.144	1.105	1.145	1.045	1.084
GEFITINIB	50	NA	1.195	1.086	1.129	1.157	1.052	1.087	1.0315	0.984	1.085	1.025	1.08	1.106	1.086	0.95	1.105	1.079	1.113	1.031	1.096	1.115	1.071	1.152	0.948	1.128	1.116	1.103	1.059	1.114	1.151	1.023	1.047	1.032	1.269	1.115	1.131	1.042	1.082	1.09	1.011	1.144	1.108	1.147	1.159	1.145	1.128	1.183	1.062
GEFITINIB	100	NA	1.156	1.08	1.151	1.221	1.027	1.0115	1.0315	1.0885	1.04	1.101	1.06	1.166	1.122	1.119	1.041	1.18	1.062	1.085	1.007	1.052	1.075	0.957	1.099	1.22	1.01	1.131	1.052	1.086	1.105	1.031	1.033	1.014	1.099	1.156	1.064	1.135	1.121	1.153	1.138	1.174	1.143	1.155	1.177	1.129	1.066	1.151	1.182
GEFITINIB	500	NA	1.217	1.063	1.12	1.105	0.985	0.935	0.998	0.93	1.02	1.02	0.984	1.154	1.134	0.987	1.292	1.02	1.003	1.036	1.002	0.934	0.993	0.914	0.949	0.902	1.007	0.979	0.964	1.002	1.03	1.001	1.008	0.989	0.827	0.922	0.863	0.997	0.979	1.018	1.014	1.151	1.081	1.143	1.148	1.135	0.965	1.04	1.014
GEFITINIB	1000	NA	1.243	1.025	1.101	1.128	0.926	0.951	0.9345	0.935	0.98	0.958	0.982	1.095	1.075	1.052	1.072	0.904	0.879	1.024	0.977	0.92	0.94	0.903	0.96	0.834	0.807	0.834	0.994	1.045	0.983	0.968	0.986	0.961	0.722	0.757	0.783	0.979	0.934	0.995	1.017	1.047	1.076	1.086	1.123	1.12	0.823	0.916	0.982
GEMCITABINE	0.5	NA	1.102	1.037	1.072	1.197	1.009	1.021	1.019	0.942	1.065	0.989	1.026	1.021	0.97	0.9	0.854	0.839	0.874	1.029	1.024	0.921	1.081	0.998	0.905	0.957	1.088	1.041	0.984	1.089	1.069	1.057	0.99	1.02	1.266	1.028	1.125	1.028	1.036	1.063	0.943	1.011	0.991	1.058	1.081	1.135	1.163	1.217	1.074
GEMCITABINE	1	NA	1.098	1.052	1.09	1.201	1.017	1.0525	1.0825	0.958	1.017	1.044	1.069	0.97	1.059	0.96	0.867	0.788	0.808	1.046	0.99	1.016	1.08	1.055	0.988	1.053	0.92	0.989	0.883	0.963	1.022	1.066	1.022	1.012	0.913	1.168	0.965	0.993	1.054	1.014	1.004	1.015	0.964	1.097	1.126	1.106	1.056	1.049	1.063
GEMCITABINE	5	NA	1.205	1.049	0.826	0.809	0.881	0.482	0.47	0.474	0.095	0.113	0.127	0.845	0.859	0.869	0.074	0.067	0.089	0.702	0.801	0.684	1.001	1.036	1.027	0.429	0.443	0.452	0.162	0.129	0.172	0.651	0.754	0.638	0.795	1.442	0.841	0.163	0.177	0.225	0.2	0.196	0.199	0.909	0.988	0.975	0.242	0.242	0.263
GEMCITABINE	10	NA	0.505	0.467	0.276	0.245	0.196	0.2815	0.281	0.2925	0.05	0.044	0.046	0.312	0.347	0.412	0.028	0.03	0.033	0.532	0.554	0.544	0.628	0.617	0.663	0.167	0.181	0.19	0.07	0.074	0.063	0.242	0.241	0.269	0.783	0.796	0.723	0.08	0.1	0.091	0.101	0.091	0.103	0.64	0.72	0.748	0.113	0.096	0.116
GEMCITABINE	50	NA	0.066	0.055	0.118	0.118	0.103	0.1985	0.2215	0.1945	0.05	0.047	0.044	0.155	0.119	0.134	0.022	0.023	0.021	0.158	0.168	0.141	0.127	0.131	0.154	0.072	0.1	0.083	0.025	0.032	0.031	0.206	0.201	0.183	0.453	0.449	0.446	0.062	0.063	0.064	0.059	0.057	0.072	0.098	0.103	0.101	0.044	0.041	0.047
GEMCITABINE	100	NA	0.052	0.044	0.122	0.135	0.113	0.202	0.208	0.198	0.053	0.048	0.048	0.147	0.15	0.165	0.023	0.023	0.023	0.161	0.116	0.14	0.137	0.137	0.121	0.082	0.064	0.075	0.024	0.026	0.029	0.195	0.2	0.184	0.46	0.576	0.565	0.066	0.064	0.072	0.061	0.074	0.062	0.069	0.072	0.065	0.043	0.047	0.044
GEMCITABINE	500	NA	0.05	0.051	0.138	0.12	0.101	0.1835	0.1925	0.192	0.056	0.054	0.044	0.161	0.135	0.159	0.018	0.017	0.019	0.104	0.121	0.118	0.127	0.138	0.142	0.071	0.075	0.064	0.019	0.024	0.022	0.173	0.157	0.189	0.5	0.508	0.48	0.056	0.051	0.064	0.049	0.057	0.052	0.073	0.085	0.088	0.04	0.034	0.036
GEMCITABINE	1000	NA	0.054	0.048	0.146	0.151	0.111	0.183	0.187	0.177	0.06	0.055	0.049	0.15	0.157	0.14	0.022	0.024	0.024	0.135	0.138	0.136	0.156	0.166	0.145	0.058	0.084	0.068	0.023	0.027	0.029	0.161	0.17	0.161	0.526	0.528	0.552	0.07	0.059	0.066	0.072	0.055	0.053	0.087	0.085	0.095	0.051	0.043	0.041
GSK-2334470A	0.5	1.061	1.033	0.992	1.061	1.045	1.053	0.991	0.9735	1.0395	1.003	1.05	1.059	0.859	1.078	1.098	0.947	0.974	1.06	1.006	0.975	1.04	0.957	0.926	0.861	0.983	0.985	0.914	0.979	1.027	1.028	0.97	0.981	0.942	0.801	1.041	0.822	0.935	0.977	0.972	0.967	1.041	1.037	1.016	1.032	1.056	0.889	0.889	1.018
GSK-2334470A	1	0.998	1.016	1.036	0.998	1.016	1.041	0.894	0.959	0.96	0.999	1	1.007	0.852	1	1.093	0.947	0.959	1.029	1.073	1.022	0.988	0.997	0.959	0.91	0.994	0.951	0.961	0.979	0.978	0.955	1.011	0.996	0.989	0.831	0.967	1.075	0.949	0.904	0.952	1.02	0.999	1.04	0.986	0.991	1.025	1.041	1.041	0.929
GSK-2334470A	5	0.994	1.014	1.018	0.994	1.107	1.054	0.8985	0.9955	0.9975	0.994	1.026	1.049	0.836	1.026	1.037	0.888	0.964	0.969	1.018	0.945	1.11	0.954	1.009	0.929	1.033	0.931	0.998	0.998	1.038	1.05	1.049	1.037	1.01	1.05	1.115	1.097	1.051	1.089	1.005	0.954	0.967	1.033	1.041	1.052	1.082	1.059	1.059	1.02
GSK-2334470A	10	0.98	0.936	1.039	0.98	1.049	1.03	0.9715	1.005	0.92	0.961	0.953	0.972	0.871	0.976	1.09	1.08	0.94	0.975	0.991	0.98	1.02	0.946	0.998	0.925	0.986	0.999	1.022	1.002	0.988	1.039	0.994	0.981	1.008	0.986	1.007	1.019	0.982	0.956	0.968	0.973	0.969	1.051	1.02	1.031	1.058	1.062	1.062	0.914
GSK-2334470A	50	1.045	1.019	0.985	1.045	0.952	1.005	0.886	0.8685	0.922	1.019	1.037	0.976	0.833	0.917	1.165	0.822	0.804	0.725	0.918	0.894	0.976	0.873	0.857	0.848	0.846	0.769	0.782	0.956	1.009	0.965	1.037	1.065	1.092	0.695	0.861	0.781	0.989	1.004	1.014	1.108	0.992	0.948	0.993	0.988	1.011	0.828	0.828	0.791
GSK-2334470A	100	0.917	1.06	0.993	0.917	0.879	0.896	0.7045	0.724	0.733	0.95	0.898	0.896	1.041	1.141	1.137	0.665	0.797	0.577	0.843	0.903	0.882	0.786	0.783	0.862	0.801	0.745	0.76	0.893	0.896	0.918	1.037	1.06	1.089	0.614	0.67	0.564	0.968	0.91	0.924	1.038	1.03	0.935	0.981	0.976	1.01	0.703	0.703	0.725
GSK-2334470A	500	0.891	0.977	0.982	0.891	0.812	0.868	0.5925	0.5955	0.6015	0.783	0.785	0.789	0.865	1.069	1.094	0.449	0.476	0.56	0.631	0.689	0.706	0.511	0.556	0.533	0.547	0.563	0.608	0.739	0.778	0.786	0.935	0.9	0.964	0.514	0.62	0.538	0.813	0.861	0.797	0.708	0.776	0.756	1.014	1.022	1.02	0.592	0.592	0.579
GSK-2334470A	1000	0.761	0.863	0.973	0.761	0.738	0.751	0.4755	0.4765	0.446	0.63	0.605	0.636	1.021	0.939	1.05	0.386	0.375	0.331	0.598	0.63	0.648	0.443	0.42	0.438	0.524	0.566	0.585	0.674	0.714	0.73	0.881	0.918	0.897	0.453	0.568	0.537	0.77	0.801	0.781	0.695	0.669	0.757	0.977	0.996	1.001	0.562	0.562	0.525
GSK1904529A	0.5	1.043	1.008	0.961	1.043	1.096	1.037	0.9495	1.0905	1.043	1.004	1.008	1.012	1.022	0.923	0.922	0.934	0.912	0.844	0.966	0.964	0.889	0.926	0.834	0.962	0.966	0.923	0.865	0.946	0.967	0.946	0.977	0.987	0.947	1.009	1.038	0.962	0.976	0.955	0.976	1.008	0.986	0.998	1.018	1.033	0.998	1.116	1.116	1.074
GSK1904529A	1	1.036	1.02	0.898	1.036	1.043	0.995	0.959	1.004	0.943	1.026	1.027	1.032	1.004	0.999	0.993	0.862	1.09	0.894	1.023	0.969	0.965	0.911	1.028	0.901	0.932	0.878	0.846	1.014	0.989	0.959	0.951	1.01	0.961	1.026	1.01	1.105	1.013	0.968	0.965	1.029	1.009	1.011	1.07	1.061	1.003	1.03	1.03	1.074
GSK1904529A	5	1.049	1.019	0.837	1.049	1.031	1.016	1.0465	1.0295	0.934	1.072	1.078	1.044	1.016	0.974	0.976	1.14	1.2	0.903	1.029	1.008	0.974	0.985	1.025	0.997	1.039	1.047	0.904	1.016	0.996	1.002	1.046	1.024	1.03	1.032	1.137	1.316	1.024	1.016	1.029	1.043	1.028	1.024	1.067	1.042	0.993	1.134	1.134	1.073
GSK1904529A	10	1.073	1.053	1.009	1.073	1.038	1.025	1.0075	0.975	1.02	1.076	1.055	1.021	1.106	1.03	0.935	1.064	1.097	1.033	1.123	1.014	1.025	1.043	1.091	0.968	0.944	1.054	0.913	1.086	1.069	1.035	0.987	0.997	1.009	1.14	1.642	1.268	1.108	1.084	1.083	1.079	1.016	1.015	1.09	1.075	1.026	1.149	1.149	1.134
GSK1904529A	50	1.112	0.997	1.002	1.112	1.084	1.043	0.991	1.073	1.0375	1.076	1.068	1.028	1.06	0.959	0.993	1.104	1.009	0.986	0.998	1.018	1.002	1.01	0.99	0.968	1.212	1.097	0.99	1.007	0.948	0.949	1.029	1.031	1.021	1.07	1.136	1.466	1.07	1.001	1.005	1.033	1.008	1.005	1.033	1.05	0.987	1.103	1.103	1.075
GSK1904529A	100	1.137	1.032	0.959	1.137	1.136	1.081	0.994	1.007	0.9815	1.04	1.044	1.056	1.15	1.007	0.992	1.154	1.084	1.063	1.054	0.958	0.973	1.043	1.058	1.046	1.076	1.031	0.919	1.022	1.015	0.995	1.001	1.037	0.977	1.039	1.267	1.106	1.06	1.049	1.016	1.049	1.057	1.023	1.083	1.057	1.005	1.208	1.208	1.164
GSK1904529A	500	1.159	0.996	1.002	1.159	1.139	1.102	1.009	1.0155	1.028	0.969	0.937	0.962	1.111	1.05	0.989	0.913	0.82	0.908	0.978	0.946	0.916	0.871	0.979	0.821	0.904	0.907	0.884	0.989	0.946	0.933	0.943	1.045	0.958	0.989	1.181	1.183	0.98	0.978	1.022	0.99	0.968	0.885	1.023	1.029	0.987	1.13	1.13	1.208
GSK1904529A	1000	1.142	0.942	0.975	1.142	1.159	1.096	0.9615	1.0155	0.9485	0.903	0.892	0.876	1.109	0.995	1.047	0.881	0.953	0.783	0.912	0.882	0.93	0.888	0.817	0.841	0.773	0.778	0.723	0.981	1.02	0.927	0.973	1.005	0.947	0.998	0.926	0.923	0.993	0.989	0.949	0.925	0.906	1	1.056	1.07	0.981	1.098	1.098	1.129
GSK2194069A	0.5	NA	0.983	1.001	1.136	1.204	0.913	1.0205	1.0455	1.066	1	1.004	1.004	1.024	0.88	0.9	0.826	1.076	1.071	1.004	1.087	1.033	1.009	1.11	0.952	0.985	0.924	1.134	1.006	1.082	1.067	0.963	0.944	0.935	0.989	1.078	0.88	1.048	1.101	1.063	1.073	0.97	1.004	1.112	1.148	1.13	1.157	1.055	1.027
GSK2194069A	1	NA	1.016	1.054	1.285	1.203	1.002	1.099	1.027	1.001	1.063	0.981	0.945	0.837	0.945	0.888	1.084	1.018	1.096	1.1	0.97	1.029	1.021	1.048	1.011	1.128	1.041	1.033	1.01	1.112	1.045	1.047	1.024	0.997	1.205	1.054	1.01	1.081	1.073	1.034	1.083	1.049	1.018	1.089	1.114	1.134	1.227	1.071	1.128
GSK2194069A	5	NA	1.008	1.064	1.146	1.134	0.964	1.132	1.0635	1.028	0.966	0.989	1	0.836	1.037	1.03	1.068	1.186	1.046	1.105	1.101	0.965	1.121	1.057	1.03	1.065	1.039	1.112	0.992	1.059	1.112	1.096	1.045	1.043	1.163	1.27	0.864	1.088	1.141	1.172	1.059	1.156	1.037	1.11	1.143	1.141	0.954	1.072	1.199
GSK2194069A	10	NA	1.024	1.065	1.209	1.16	0.903	1.0675	1.1145	1.1135	0.897	0.869	0.917	0.923	0.799	0.903	1.104	1.138	1.087	1.082	1.054	1.017	1.047	1.117	0.996	1.103	1.075	0.992	0.961	1.029	1.016	1.112	1.029	1.066	1.11	1.172	1.173	1.108	1.089	1.158	1.034	1.08	1.023	1.115	1.114	1.145	1.192	1.172	1.158
GSK2194069A	50	NA	1.108	1.047	1.273	1.315	0.409	1.039	1.052	1.008	0.775	0.753	0.733	0.998	0.954	0.958	0.919	1.141	1.078	1.074	1.052	1.022	1.122	1.081	1.084	1.168	1.115	1.065	0.928	0.974	1.016	1.021	1.023	1.013	1.135	1.245	1.081	1.043	1.033	1.087	1.039	1.061	1.004	1.01	1.075	1.077	1.337	1.164	1.161
GSK2194069A	100	NA	1.101	1.043	1.307	1.264	0.55	0.992	0.998	1.094	0.845	0.83	0.799	0.9	1.067	0.839	1.064	0.915	0.961	1.067	1.038	1.092	1.112	1.134	1.096	1.105	1.073	1.196	0.917	0.98	1.01	1.049	1.056	1.087	1.126	1.145	1.079	1.04	1.024	1.097	1.036	1.058	1.046	1.052	1.117	1.134	1.39	1.239	1.175
GSK2194069A	500	NA	1.091	0.985	1.094	1.101	0.28	0.9975	1.0295	0.9475	0.826	0.776	0.81	0.893	1.008	1.036	0.821	1.022	0.956	1.051	0.979	0.973	0.923	0.979	1.015	1.084	1.165	1.059	0.859	0.917	0.919	0.869	0.872	0.895	0.899	0.936	0.875	1.007	0.991	1.024	0.774	0.865	0.837	0.933	1.005	1.05	1.231	1.1	1.108
GSK2194069A	1000	NA	0.995	1.021	1.241	1.289	0.477	0.9955	0.9295	0.9705	0.801	0.786	0.809	1.175	0.887	0.861	0.959	0.857	1.065	0.941	0.962	1.018	0.992	0.949	0.955	1.057	0.981	1.078	0.853	0.917	0.921	0.997	1.019	1.009	0.802	0.864	0.687	0.99	1.039	1.006	0.848	0.907	0.85	0.952	0.991	1.067	1.373	1.143	1.24
IMATINIB	0.5	NA	1.059	1.09	1.196	1.178	0.951	1.0495	0.99	0.9815	1.009	1.028	1.049	1.052	1.159	0.92	1.172	1.151	0.826	1.04	1.038	1.106	1.076	1.085	1.069	1.098	0.928	1.004	1.047	1.103	1.08	1.106	1.047	1.055	1.175	1.064	1.291	1.055	1.085	1.096	1.065	1.123	1.044	1.104	1.141	1.148	1.139	1.113	1.175
IMATINIB	1	NA	1.117	1.075	1.183	1.121	0.965	1.0355	1.048	1.029	1.012	1.021	0.994	1.066	1.031	0.937	0.97	1.032	1.026	0.961	0.971	0.971	0.968	0.923	1.057	1.023	1.065	1.044	1.025	1.082	1.044	1.092	0.979	1.006	1.125	1.159	1.077	1.098	1.056	1.091	1.037	1.078	1.009	1.117	1.125	1.136	1.109	1.111	1.207
IMATINIB	5	NA	1.192	1.088	1.159	1.159	1.047	1.0655	1.096	1.1125	1.07	1.015	1.037	1.061	1.022	0.898	1.125	1.155	1.201	1.064	1.073	1.078	1.078	1.084	1.155	1.144	1.199	1.149	1.075	1.135	1.097	1.128	1.042	1.092	1.136	1.292	1.157	1.077	1.105	1.176	1.01	1.036	1.051	1.066	1.096	1.132	1.239	1.049	1.15
IMATINIB	10	NA	1.105	1.087	1.137	1.125	0.959	1.023	1.052	1.07	1.056	1.041	1.045	0.98	1	1.019	1.246	1.069	0.967	1.034	1.072	1.02	1.096	1.182	1.019	1.114	1.188	1.024	1.053	1.117	1.108	1.146	1.062	1.076	1.225	1.168	1.008	1.084	1.104	1.108	1.091	1.041	1.05	1.113	1.111	1.132	1.203	1.291	1.169
IMATINIB	50	NA	1.171	1.11	1.312	1.215	0.937	1.0635	1.053	0.9195	1.06	1.027	1.078	1.163	1.126	0.974	0.783	0.94	0.912	1.111	1.076	1.059	1.235	1.103	1.145	1.276	1.161	1.138	1.034	1.104	1.139	1.055	1.054	1.062	1.042	1.128	1.157	1.102	1.104	1.116	1.065	1.091	1.08	1.142	1.161	1.167	1.293	1.241	1.138
IMATINIB	100	NA	1.25	1.13	1.228	1.23	1.103	1.042	1.06	1.0055	1.036	1.057	1.082	1.159	1.206	1.062	0.885	0.893	0.892	0.973	0.998	1.059	1.078	1.138	0.948	1.216	1.097	1.192	1.037	1.099	1.091	1.048	1.06	1.09	1.172	1.121	0.897	1.084	1.131	1.121	1.091	1.119	1.087	1.121	1.153	1.148	1.116	1.232	1.257
IMATINIB	500	NA	1.229	1.08	1.203	1.199	0.954	0.874	0.8835	0.8285	1.072	1.003	1.014	1.033	1.19	1.008	0.523	0.566	0.574	0.933	0.885	0.857	1.034	0.926	0.977	1.057	1.051	1.026	0.939	1.012	0.983	1.098	1.043	1.086	0.78	1.038	0.832	0.987	1.055	1.067	0.927	1.029	0.96	1.097	1.116	1.132	1.144	1.147	1.196
IMATINIB	1000	NA	1.216	1.055	1.2	1.188	1.043	0.9385	0.9795	0.8515	1.02	1.018	1.061	0.971	1.236	1.016	0.513	0.462	0.475	0.881	0.938	0.814	0.974	0.98	1.016	0.832	1.052	0.994	0.96	0.962	0.949	1.046	1.025	1.013	0.913	0.927	0.853	1.028	1.049	1.012	1.019	0.949	0.987	1.044	1.143	1.116	1.099	1.284	1.14
KU0057788	0.5	NA	0.877	0.959	1.066	1.056	0.962	0.924	0.9535	0.9565	1.006	0.989	0.997	0.971	1.012	0.74	1.003	0.92	0.978	1.069	1.071	1.063	0.904	0.939	0.986	0.904	0.979	0.948	0.94	0.944	0.933	0.985	0.986	0.989	1.058	1.278	1.095	0.939	0.895	0.896	0.966	0.956	0.956	1.006	1.016	0.977	1.072	1.247	1.122
KU0057788	1	NA	0.948	0.987	1.086	1.079	0.913	1.006	0.99	0.907	1.008	1.019	0.995	0.926	1.001	0.767	1.018	1.128	1.027	1.016	1.018	0.973	1.024	0.947	0.963	0.954	0.998	0.937	0.966	0.984	1.008	0.97	0.971	0.974	1.196	1.062	1.213	0.922	0.906	0.946	1.032	0.975	0.987	1.054	1.017	1.016	1.168	1.179	1.127
KU0057788	5	NA	0.876	0.991	1.088	1.06	0.846	0.984	0.9465	0.9525	1.009	1.008	0.98	0.979	0.773	0.734	0.989	1.004	1.027	0.981	1.031	1.02	1.036	1.071	0.978	1.001	0.997	1.03	1.025	1.021	1.022	1.035	0.997	0.972	1.232	1.151	1.099	0.974	0.967	0.972	0.992	0.897	0.983	1.02	0.988	0.996	1.199	1.242	1.182
KU0057788	10	NA	0.918	1.014	1.093	1.053	0.907	0.986	1.0435	0.977	1.015	1.01	1.035	0.983	0.96	0.836	1.12	1.17	1.054	0.947	1.027	0.936	1.053	1.057	1.042	0.978	1.09	1.046	1.021	1.038	1.041	1.012	1.006	1.039	1.023	1.229	1.243	0.974	1.005	0.986	0.992	0.969	0.951	1.053	1.04	1.019	1.134	1.203	1.164
KU0057788	50	NA	0.868	0.984	1.067	1.114	0.926	1.012	0.9905	0.926	1.001	1	1.019	0.898	0.92	0.715	0.977	0.987	1.023	0.612	0.916	0.963	0.952	1.074	0.918	1.04	1.077	1.01	0.96	0.967	0.935	1.005	0.973	0.978	1.401	1.301	1.699	0.97	0.907	0.967	1.002	1.005	0.995	1.02	1.038	1.007	1.266	1.155	1.105
KU0057788	100	NA	1.038	1.03	1.103	1.088	0.951	0.9295	0.977	0.91	1.075	1.031	1.027	0.807	1.027	0.814	1.107	0.981	0.976	1.082	1.051	1	0.971	0.987	1.048	1.154	1.088	1.155	0.97	0.993	1.003	0.986	1.002	1.011	1.365	1.254	1.344	0.96	0.944	0.95	1.024	1.056	1.058	1.06	1.055	1.033	1.153	1.209	1.15
KU0057788	500	NA	0.786	0.854	1.005	0.948	0.879	0.728	0.797	0.7265	0.893	0.918	0.897	0.796	0.826	0.704	0.708	0.921	0.935	0.745	0.871	0.786	1.048	0.712	0.759	0.953	0.841	0.847	0.801	0.799	0.839	0.915	0.916	0.947	0.758	0.734	0.911	0.781	0.762	0.771	0.862	0.879	0.939	0.978	0.986	0.982	1.044	1.096	0.982
KU0057788	1000	NA	0.622	0.614	0.863	0.854	0.895	0.628	0.639	0.6415	0.825	0.829	0.821	0.892	0.848	0.753	0.761	0.843	0.705	0.81	0.767	0.741	0.605	0.701	0.59	0.888	0.895	0.882	0.723	0.743	0.759	0.875	0.898	0.918	0.482	0.537	0.532	0.635	0.667	0.717	0.766	0.839	0.85	0.988	1.04	1.02	0.986	0.919	1.02
KU60019	0.5	1.003	1.055	1.007	1.003	1.029	1.002	0.9745	0.989	0.9725	1.013	1.082	1.008	0.959	0.97	1.077	1.103	0.921	0.959	0.987	1.019	1.038	1.004	1	0.934	0.897	0.96	0.871	1.028	1.062	0.998	1.014	1.054	1.012	1.025	1.218	0.917	1.033	1.05	1.023	0.992	1.042	1.032	1.041	1.075	1.056	1.054	1.054	1.118
KU60019	1	1.023	0.983	1.005	1.023	1.079	1.068	0.9995	1.046	1.044	1.015	1.05	0.986	0.938	0.959	0.934	1.114	0.927	0.946	1.007	0.968	1.03	0.976	0.974	0.888	0.917	0.978	0.944	1.041	1.07	0.994	1.006	1.073	0.964	0.969	1.072	1.174	1.077	1.073	1.039	1.049	0.987	1.012	1.023	1.074	1.074	1	1	1.032
KU60019	5	1.016	1.022	1.022	1.016	1.039	1.029	0.9695	0.994	1.0215	1.034	1.087	1.057	0.923	1.014	1.009	1.186	1.065	1.141	1.087	1.006	1.045	1.009	1.072	0.981	0.893	0.988	0.939	1.075	1.085	1.069	1.061	1.047	1.037	0.974	1.214	1.174	1.079	1.048	1.031	1.038	0.999	1.038	1.081	1.11	1.084	1.063	1.063	1.099
KU60019	10	1.041	0.996	1.038	1.041	1.048	1.008	0.9845	0.971	1.057	1.012	1.111	1.046	0.933	0.981	1.02	1.195	0.949	1.167	1.019	1.014	1.087	0.932	1.025	1.065	1.066	1.043	1.163	1.119	1.118	1.049	1.036	1.048	1.077	1.074	1.299	1.303	1.08	1.08	1.061	1.011	1.036	1.007	1.054	1.061	1.1	1.127	1.127	1.039
KU60019	50	0.972	1.057	1.007	0.972	0.932	0.962	1.019	1.003	0.96	1.016	1.06	0.982	1.047	1.026	1.031	0.936	1.171	0.982	1.065	1.022	1.031	1.11	0.958	0.945	0.952	0.997	0.893	1.076	1.037	1.054	1.087	1.075	1.078	1.046	1.054	1.04	1.131	1.081	1.046	1.028	1.017	1.013	1.011	1.025	1.015	0.928	0.928	0.83
KU60019	100	0.972	1.005	1.023	0.972	0.959	0.978	0.945	0.9745	1.012	0.984	1.027	1.017	0.986	0.988	0.992	1.072	2.087	1.105	1.048	1.001	1.037	1.064	0.991	0.972	0.932	0.888	0.868	1.083	1.111	1.056	1.113	1.078	1.104	0.998	1.08	1.285	1.153	1.095	1.115	0.994	1.018	1.031	1.026	1.01	1.027	1.043	1.043	0.844
KU60019	500	0.924	0.996	1.011	0.924	0.871	0.895	0.915	0.841	0.8125	1.039	0.958	0.968	1.039	1.031	0.96	0.835	0.707	0.792	0.956	0.971	1.009	0.884	0.844	0.868	0.76	0.871	0.763	0.999	0.964	0.951	1.062	1.08	1.11	0.818	0.847	0.79	0.963	0.958	0.963	1.077	1.045	1.041	0.988	1.026	1.004	0.845	0.845	0.856
KU60019	1000	0.817	0.945	0.936	0.817	0.834	0.783	0.7705	0.778	0.745	0.946	0.908	0.85	0.942	0.998	1.053	0.923	0.681	0.684	0.878	0.919	0.925	0.739	0.675	0.685	0.789	0.872	0.679	0.917	0.942	0.897	1.039	1.083	1.1	0.61	0.723	0.649	0.901	0.928	0.917	1.009	1.037	1.004	0.97	0.981	0.98	0.768	0.768	0.786
LAPATINIB	0.5	NA	0.94	1.032	1.133	1.204	1.043	0.984	0.9735	0.962	1.023	1.005	1.022	0.89	0.989	0.88	0.859	1.023	0.929	1.038	1.098	1.011	0.96	1.047	0.944	0.966	0.959	0.883	0.953	1.01	0.977	0.98	0.995	0.997	1.132	1.326	1.016	0.99	1.019	1.04	0.993	1.025	1.023	1.023	1.001	1.052	1.174	1.126	1.129
LAPATINIB	1	NA	1.11	1.03	1.144	1.134	1.034	0.997	0.992	1.085	1.079	1.074	1.094	1.075	1.062	0.983	0.908	0.97	0.933	0.917	1.052	0.964	1.05	1.11	1.071	1.156	1.027	1.014	1.01	1.052	1.061	0.993	0.999	1.022	0.994	1.192	0.964	0.978	1.047	1.055	1.045	1.079	1.07	1.101	1.102	1.091	1.25	1.119	1.193
LAPATINIB	5	NA	0.834	1.028	1.174	1.227	1.064	1.0065	1.0485	1.0405	1.069	1.049	1.059	0.813	0.97	0.857	0.962	0.995	1.157	1.104	1.109	1.04	1.052	1.069	1.029	1.064	1.13	1.108	1.036	1.101	1.045	1.064	1.037	1.042	1.17	1.114	1.033	1.031	1.052	1.081	0.999	1.129	1.043	1.061	1.111	1.095	1.279	1.203	1.237
LAPATINIB	10	NA	0.889	1.045	1.163	1.125	1.055	1.043	0.996	1.038	1.03	1.017	1.038	0.959	0.79	0.733	1.065	1.109	0.937	1.073	1.093	1.087	1.048	0.977	1.072	1.148	1.077	1.073	1.036	1.081	1.104	1.061	1.115	1.045	1.096	1.118	1.161	1.077	1.062	1.155	1.013	1.017	0.973	1.094	1.086	1.107	1.28	1.183	1.244
LAPATINIB	50	NA	1.021	1.002	1.124	1.094	1.103	1.0105	1.0505	0.9935	1.039	1.043	1.08	0.919	0.796	0.828	1.009	1.05	0.94	0.974	1.034	1.042	1.156	1.092	1.035	1.053	0.941	0.975	0.992	1.065	1.052	0.996	1.028	1.049	1.204	1.102	1.074	0.975	1.003	1.03	1.024	1.081	1.054	1.031	1.07	1.056	1.233	1.189	1.105
LAPATINIB	100	NA	1.162	1.001	1.156	1.199	1.016	0.976	1.011	1.01	1.094	1.033	1.036	0.882	0.969	0.751	0.909	1.173	1.037	1.088	1.086	1.012	1.014	1.146	1.081	1.071	1.037	1.072	1.05	1.094	1.084	1.008	1.031	1.032	1.14	1.171	0.939	1.053	1.107	1.144	1.034	1.043	1.044	1.09	1.078	1.061	1.355	1.198	1.171
LAPATINIB	500	NA	1.012	1.035	1.075	1.047	0.93	0.927	1.0555	0.918	1.04	1.043	1.033	0.806	0.891	0.973	0.852	0.885	0.937	0.701	0.972	0.954	1.048	0.91	0.909	1.014	0.969	0.991	1.088	1.11	1.077	0.955	1.015	1.007	1.084	1.083	0.923	0.979	0.981	0.991	1.064	1.138	1.06	1.061	1.075	1.066	1.343	1.141	1.158
LAPATINIB	1000	NA	0.997	1.027	1.055	1.048	0.75	0.9785	0.963	0.949	1.017	1.051	1.042	0.97	1.122	1.09	0.821	0.793	0.779	1.079	0.956	0.979	0.94	1.05	0.863	1.001	0.94	0.923	1.081	1.155	1.104	0.999	0.993	1.038	0.913	0.864	0.916	1.034	1.012	1.066	1.036	1.126	1.129	1.082	1.111	1.093	1.391	0.981	1.063
LENVATINIB	0.5	1.148	0.986	0.998	1.148	1.227	1.056	1.0445	0.9885	0.9375	1.023	1.04	1.017	1.012	1.064	0.995	0.897	0.97	0.908	1.017	1.017	1.115	1.02	1	0.981	1.017	1.054	0.85	1.057	1.073	0.935	1.022	1.041	1.035	1.086	1.104	1.082	1.073	1.038	0.932	1.049	1.046	1.002	1.135	1.123	1.071	1.088	1.088	1.129
LENVATINIB	1	1.118	1.014	1.023	1.118	1.166	1.073	0.9525	1.055	0.9715	1.065	1.063	1.072	1.038	1.043	1.001	1.026	1.034	0.894	1.032	0.979	1.095	0.995	1.054	0.92	0.956	1.014	0.882	1.039	1.084	0.965	0.985	1.033	1.01	1.023	1.081	0.924	1.088	1.047	0.992	1.034	1.023	1.022	1.134	1.14	1.061	1.074	1.074	1.063
LENVATINIB	5	1.236	1.06	1.029	1.236	1.111	1.066	1.0205	1.0835	0.954	1.033	1.051	0.996	0.937	1.032	0.922	0.986	0.958	0.966	1.023	1.024	1.046	0.978	1.102	0.957	1.108	0.959	1.035	1.101	1.128	1.004	1.022	1.029	1.023	1.096	1.634	0.997	1.064	1.086	0.995	1.001	1.028	0.999	1.132	1.128	1.073	1.19	1.19	1.139
LENVATINIB	10	1.135	1.03	0.992	1.135	1.169	1.048	0.9545	0.9455	0.9815	1.044	1.013	0.995	0.982	1.066	1.009	0.864	1.09	0.857	0.942	1.021	0.921	1.118	0.936	0.991	0.962	1.064	0.892	1.013	1.022	0.963	1.076	1.069	1.077	0.881	1.008	0.878	1.093	1.017	0.964	1.012	1.058	0.959	1.151	1.119	1.05	1.129	1.129	1.211
LENVATINIB	50	1.215	1.049	1.032	1.215	1.171	1.079	0.844	0.861	0.8075	0.999	1.037	1.137	1.149	1.083	1.11	0.703	0.563	0.681	1.004	0.96	0.938	0.959	1.134	0.922	1.077	1.183	0.95	0.998	1.002	0.895	1.06	1.075	1.012	0.805	0.809	0.865	1.072	1.062	0.989	0.981	0.953	1.007	1.112	1.106	1.074	1.093	1.093	1.173
LENVATINIB	100	1.143	1.044	1.065	1.143	1.312	1.091	0.739	0.722	0.7135	1.029	1.012	1.1	1.042	1.06	1.112	0.566	0.608	0.587	0.857	0.892	0.878	1.034	1.129	0.905	0.996	1.021	1.076	0.888	0.916	0.792	1.062	1.043	0.99	0.712	0.719	0.679	1.069	1.039	1.036	0.916	0.965	0.934	1.121	1.117	1.058	1.11	1.11	1.24
LENVATINIB	500	0.997	1.068	1.037	0.997	1.136	0.884	0.328	0.347	0.3135	1.036	1.006	1.006	1.037	1.167	1.077	0.281	0.371	0.337	0.772	0.762	0.758	0.968	0.962	0.914	0.937	0.962	0.919	0.688	0.711	0.6	0.989	0.994	0.959	0.589	0.723	0.559	0.844	0.889	0.875	0.905	0.876	0.903	1.1	1.12	1.067	1.06	1.06	1.065
LENVATINIB	1000	0.646	1.044	1.063	0.646	0.639	0.555	0.199	0.2015	0.207	0.938	0.944	0.956	0.97	1.033	1.149	0.277	0.261	0.326	0.735	0.647	0.645	0.849	0.817	0.775	0.908	1.073	0.876	0.584	0.613	0.556	0.889	0.934	0.989	0.531	0.539	0.517	0.671	0.669	0.682	0.858	0.884	0.899	1.067	1.082	1.061	1.013	1.013	1.007
LESTAURTINIB	0.1	1.235	1.06	1.043	1.235	1.143	1.141	0.994	0.9665	0.962	1.041	1.084	1.057	0.99	1.002	1.016	1.1	0.997	0.947	1.081	0.955	1.105	1.009	0.954	0.943	1.06	1.044	0.939	1.051	1.07	0.966	1.004	1.002	1.023	1.245	0.987	1.058	1.102	1.091	0.98	1.061	1.066	1.015	1.123	1.135	1.065	1.062	1.062	1.019
LESTAURTINIB	0.2	1.144	1.03	1.03	1.144	1.242	1.077	0.9275	1.0245	0.9115	1.008	1.02	0.998	0.966	1.029	0.99	1.103	0.936	1.053	0.975	0.946	1.037	0.986	1.044	0.969	0.988	0.954	0.894	1.041	1.044	0.998	0.992	0.988	1.024	1.182	0.829	1.053	1.142	1.066	1.026	0.998	1.045	1.003	1.117	1.117	1.082	1.012	1.012	1.081
LESTAURTINIB	0.5	NA	NA	NA	NA	NA	NA	NA	NA	NA	NA	NA	NA	NA	NA	NA	NA	NA	NA	NA	NA	NA	NA	NA	NA	NA	NA	NA	NA	NA	NA	NA	NA	NA	NA	NA	NA	NA	NA	NA	NA	NA	NA	NA	NA	NA	NA	NA	NA
LESTAURTINIB	1	1.184	0.975	1.039	1.184	1.178	1.11	0.984	1.0815	1.002	1.042	1.046	1.074	0.867	1.061	0.998	1.063	1.136	1.161	1.098	1.018	1.093	1.067	1.079	1.041	0.991	1.09	0.911	1.133	1.112	0.989	1.079	1.054	1.065	1.022	1.366	0.979	1.138	1.122	1.068	1.053	1.041	1.033	1.156	1.145	1.072	1.144	1.144	1.239
LESTAURTINIB	2	1.23	1.059	1.057	1.23	1.156	1.089	1.0645	0.9865	1.0055	1.004	0.999	0.985	0.922	1.061	1.022	1.034	1.108	1.125	1.001	1.029	0.981	0.979	1.11	0.947	0.986	1.088	0.965	1.093	1.066	1.034	1.021	1.003	1.02	0.992	0.995	1.028	1.087	1.077	0.998	1.072	1.074	1.021	1.139	1.102	1.052	1.2	1.2	1.079
LESTAURTINIB	5	NA	NA	NA	NA	NA	NA	NA	NA	NA	NA	NA	NA	NA	NA	NA	NA	NA	NA	NA	NA	NA	NA	NA	NA	NA	NA	NA	NA	NA	NA	NA	NA	NA	NA	NA	NA	NA	NA	NA	NA	NA	NA	NA	NA	NA	NA	NA	NA
LESTAURTINIB	10	1.222	1.091	1.041	1.222	1.212	1.16	0.9715	0.935	0.9775	1.036	1.068	1.028	0.986	1.075	1.043	1.071	1.033	1.039	0.98	0.979	0.987	1.154	1.095	1.05	0.836	0.915	0.904	1.029	1.122	0.997	1.052	1.02	0.989	0.901	0.785	0.799	0.944	0.918	0.929	1.081	1.11	1.067	1.139	1.111	1.071	0.95	0.95	1.009
LESTAURTINIB	20	1.227	1.061	1.033	1.227	1.278	1.271	0.9005	0.7755	0.767	1.032	1.009	1.022	1.052	1.105	1.065	0.802	0.836	0.841	0.992	0.982	0.913	1.001	1.098	1.109	0.67	0.815	0.762	1.01	0.981	0.941	0.953	0.994	0.964	0.681	0.673	0.66	0.777	0.737	0.733	1.067	1.072	1.075	1.098	1.044	1.066	0.832	0.832	0.899
LESTAURTINIB	50	NA	NA	NA	NA	NA	NA	NA	NA	NA	NA	NA	NA	NA	NA	NA	NA	NA	NA	NA	NA	NA	NA	NA	NA	NA	NA	NA	NA	NA	NA	NA	NA	NA	NA	NA	NA	NA	NA	NA	NA	NA	NA	NA	NA	NA	NA	NA	NA
LESTAURTINIB	100	1.121	0.839	0.949	1.121	1.256	1.046	0.5385	0.4795	0.5235	0.573	0.574	0.552	0.965	0.925	1.011	0.34	0.272	0.251	0.563	0.533	0.537	0.695	0.741	0.685	0.414	0.392	0.447	0.726	0.721	0.667	0.827	0.745	0.788	0.624	0.637	0.615	0.368	0.364	0.378	0.67	0.697	0.687	0.951	0.919	0.991	0.452	0.452	0.483
LESTAURTINIB	200	0.755	0.614	0.628	0.755	0.756	0.673	0.495	0.484	0.4555	0.409	0.365	0.406	0.627	0.654	0.747	0.286	0.281	0.245	0.339	0.349	0.356	0.503	0.457	0.455	0.386	0.392	0.322	0.532	0.493	0.495	0.752	0.734	0.753	0.717	0.71	0.674	0.236	0.243	0.28	0.432	0.504	0.448	0.284	0.302	0.309	0.369	0.369	0.293
LESTAURTINIB	500	NA	NA	NA	NA	NA	NA	NA	NA	NA	NA	NA	NA	NA	NA	NA	NA	NA	NA	NA	NA	NA	NA	NA	NA	NA	NA	NA	NA	NA	NA	NA	NA	NA	NA	NA	NA	NA	NA	NA	NA	NA	NA	NA	NA	NA	NA	NA	NA
LESTAURTINIB	1000	NA	NA	NA	NA	NA	NA	NA	NA	NA	NA	NA	NA	NA	NA	NA	NA	NA	NA	NA	NA	NA	NA	NA	NA	NA	NA	NA	NA	NA	NA	NA	NA	NA	NA	NA	NA	NA	NA	NA	NA	NA	NA	NA	NA	NA	NA	NA	NA
MDV3100	0.5	NA	1.115	1.029	1.016	1.014	0.864	0.9995	0.991	0.9815	1.001	1.003	1.018	1.051	1.038	0.985	1.057	0.904	0.992	0.999	1.034	1.009	0.941	1.032	0.893	0.945	0.982	1.05	0.99	0.983	0.991	1.05	0.986	0.979	1.202	1.063	1.274	0.896	0.9	0.862	0.937	0.996	0.97	1.055	1.041	1.016	1.061	1.14	1.036
MDV3100	1	NA	1.168	1.024	0.99	1.034	0.953	1.035	1.0385	1.003	0.993	0.995	0.993	1.038	0.996	1.002	1.141	1.03	0.925	0.965	0.986	1.015	0.949	0.985	0.991	0.926	1.044	1.061	0.98	0.952	0.928	1.064	0.98	0.962	0.967	0.986	1.05	0.871	0.87	0.921	0.916	0.946	0.933	1.038	1.011	1.001	1.042	1.073	1.094
MDV3100	5	NA	1.147	1.025	1.037	1.047	0.916	1.0795	1.037	0.962	1.007	0.99	1.023	1.069	1.009	0.991	1.076	0.967	1.101	0.974	1.06	1.003	0.944	1.039	1.008	1.009	1.184	1.027	1.029	1.008	1	1.039	0.994	0.999	1.112	1.176	1.039	0.978	0.943	0.907	0.982	0.948	0.957	1.023	1.03	1.021	1.196	1.182	1.146
MDV3100	10	NA	1.152	1.028	1.008	1.02	0.979	1.03	1.0075	1.008	0.98	0.977	0.989	1.07	1.065	1.01	1.096	1.311	0.951	1.078	0.99	1.033	0.969	0.951	1.034	1.028	1.087	1.053	1.029	0.995	0.973	1.056	0.986	0.993	1.332	0.935	1.046	0.919	0.92	0.959	0.952	0.971	0.953	1.021	1.02	0.994	1.042	1.104	1.07
MDV3100	50	NA	1.211	1.042	1.105	1.135	0.991	0.969	0.9785	0.9195	1.067	1.023	1.05	1.156	1.127	1.051	0.943	1.005	1.052	1.05	1.122	1.017	1.055	1.087	0.974	1.072	1.141	1.251	1.034	1.009	1.023	1.043	1.021	1.004	1.089	1.068	0.972	0.919	0.934	0.936	1.073	1.05	1.05	1.067	1.076	1.059	1.115	1.18	1.138
MDV3100	100	NA	1.203	1.049	1.023	1.133	0.802	0.9805	1.0235	0.952	1.04	1.029	1.069	1.217	1.238	1.076	0.985	1.099	1.051	0.978	1.042	1.054	0.976	1.109	1.047	1.043	1.215	1.154	1.006	1.044	1.025	1.037	0.98	1.016	1.26	1.095	1.134	0.984	1.025	1.018	1.043	1.093	1.038	1.118	1.049	1.049	1.028	1.172	1.22
MDV3100	500	NA	1.188	1.033	1.095	1.151	0.91	0.953	0.976	0.953	1.062	1.028	1.05	1.081	1.202	1.168	0.9	0.949	1.006	0.956	0.986	1.087	0.792	1.166	0.973	1.062	0.972	1.163	0.941	0.963	1	0.974	0.96	0.984	0.95	1.054	0.912	0.929	0.948	0.896	1.015	1.067	1.05	1.076	1.097	1.046	1.024	1.193	1.102
MDV3100	1000	NA	1.17	1.039	1.077	1.13	0.85	0.845	0.891	0.8585	1.021	1.008	1.017	1.107	1.11	1.053	0.962	0.967	0.933	1.027	1.011	0.99	0.933	0.955	0.927	0.91	1.009	0.971	0.928	0.921	0.943	0.948	0.951	0.957	1.005	1.057	1.042	0.879	0.847	0.925	1.014	1.064	0.951	1.046	1.033	1.043	0.947	1.178	1.079
METHOTREXATE	0.5	NA	1.077	1.051	1.125	1.119	0.868	0.965	1.06	1.0115	1.06	1.008	0.99	0.83	0.986	0.715	1.182	0.874	1.145	1.079	1.016	1.056	1.124	1.004	1.044	1.062	1.067	1.054	0.996	1.078	1.089	1.058	1.02	0.985	0.982	1.221	1.009	0.995	0.972	0.968	0.97	1.045	0.98	1.107	1.135	1.114	1.177	1.256	1.16
METHOTREXATE	1	NA	1.047	1.024	1.114	1.069	0.873	1.108	1.068	1.0445	1.02	1.003	0.973	0.868	0.911	0.813	0.938	1.025	1.041	1.041	1.099	0.982	1.073	1.002	0.994	1.032	1.014	0.877	1.012	1.094	1.094	1.086	1.04	0.997	0.952	1.188	1.02	0.98	0.995	1.005	1.009	0.979	1.049	1.073	1.074	1.085	1.15	1.22	1.162
METHOTREXATE	5	NA	0.999	1.057	1.126	1.08	0.88	1.064	1.09	0.9605	0.232	0.266	0.258	0.894	0.817	0.81	1.173	1.213	1.05	1.084	1.092	1.076	1.079	1.142	1.135	1.11	1.139	1.129	1.069	1.102	1.153	1.139	1.039	0.986	1.189	1.221	1.07	1.013	1.041	1.142	1.083	1.027	1.046	0.189	0.2	0.203	1.191	1.286	1.264
METHOTREXATE	10	NA	0.487	0.456	1.103	1.108	0.913	1.105	1.031	1.0325	0.233	0.214	0.222	0.244	0.268	0.231	1.057	1.12	1.001	1.064	1.094	1.071	1.116	1.141	0.999	1.236	1.118	1.154	1.048	1.115	1.151	1.101	1.038	1.034	1.151	1.187	1.106	0.964	0.936	1.01	0.761	0.776	0.82	0.19	0.205	0.208	1.233	1.275	1.238
METHOTREXATE	50	NA	0.402	0.356	0.625	0.599	0.698	1.0645	1.0235	0.9815	0.218	0.235	0.244	0.223	0.219	0.193	0.615	0.555	0.598	1.022	0.945	1.007	1.128	1.142	0.984	0.888	0.953	0.916	0.346	0.369	0.377	0.77	0.78	0.801	1.161	1.544	1.074	0.535	0.58	0.564	0.345	0.382	0.343	0.254	0.276	0.315	1.07	1.035	1.008
METHOTREXATE	100	NA	0.184	0.164	0.361	0.355	0.253	1.0485	1.003	1.056	0.219	0.223	0.235	0.327	0.317	0.304	0.419	0.442	0.517	0.71	0.764	0.718	1.176	1.142	1.181	0.944	0.895	0.816	0.194	0.198	0.199	0.681	0.728	0.761	1.755	1.325	1.105	0.531	0.581	0.586	0.198	0.229	0.225	0.256	0.27	0.27	0.828	0.815	0.881
METHOTREXATE	500	NA	0.09	0.08	0.338	0.326	0.239	1.016	1.012	1.0235	0.212	0.23	0.212	0.347	0.352	0.323	0.35	0.341	0.315	0.483	0.55	0.496	1.018	0.991	1.038	0.741	0.657	0.7	0.17	0.174	0.189	0.669	0.69	0.708	1.191	1.309	1.056	0.48	0.498	0.446	0.158	0.173	0.167	0.224	0.262	0.266	0.771	0.752	0.734
METHOTREXATE	1000	NA	0.099	0.076	0.34	0.344	0.224	1.012	1.029	0.981	0.234	0.208	0.199	0.363	0.351	0.346	0.303	0.322	0.385	0.466	0.558	0.506	1.031	1.098	1.008	0.657	0.614	0.65	0.161	0.172	0.177	0.688	0.708	0.702	1.169	1.139	1.054	0.391	0.437	0.431	0.17	0.165	0.157	0.22	0.272	0.274	0.749	0.728	0.783
MK-1775	0.5	1.07	1.002	0.994	1.07	1.067	1.036	0.99	0.997	0.9345	1.035	1.002	1.016	1.061	1.01	1.049	0.932	1.107	1.035	1.01	0.988	0.94	1.076	0.922	0.838	0.975	1.05	0.847	1.03	1.047	0.984	0.995	0.991	0.958	0.888	0.875	1.055	1.05	1.092	0.982	0.971	0.975	0.98	1.087	1.058	1.027	1.093	1.093	1.126
MK-1775	1	1.119	1.031	0.984	1.119	1.083	1.037	0.958	0.944	0.9365	1.009	1.031	1.022	0.908	1.003	1.023	0.995	0.809	0.945	0.927	0.977	0.918	0.905	0.932	0.894	0.956	1.008	0.878	1.017	1.011	0.969	0.983	0.972	0.971	1.057	1.077	1.113	1.026	1.017	0.998	0.992	1.008	0.992	1.071	1.086	1.035	0.976	0.976	1.075
MK-1775	5	1.116	1.053	0.989	1.116	1.083	1.024	0.9885	1.0175	0.985	1.065	1.074	1.003	0.832	0.97	1.003	1.02	1.008	1	1.028	1.01	0.962	0.953	0.956	1.004	1.043	1.089	0.866	1.072	1.092	1.039	1.051	1.034	1.021	0.96	0.922	0.954	1.116	1.105	1.083	1.048	1.042	1.012	1.101	1.103	1.032	0.996	0.996	1.154
MK-1775	10	1.059	1.022	1.018	1.059	1.066	1.023	1.0245	1.054	1.015	1.057	1.003	1.026	0.847	1.047	1.038	0.967	1.046	0.957	1.022	0.962	1.036	0.933	0.985	0.929	1.065	1.067	0.813	1.058	1.048	1.062	0.972	1.035	1.02	0.808	0.736	0.748	1.013	1.038	1.029	1.038	1.026	0.99	1.094	1.05	1.016	1.102	1.102	1.006
MK-1775	50	1.153	1.029	1.021	1.153	1.097	1.073	0.9395	0.9975	0.947	1.022	1.026	1.033	0.936	1.081	1.012	0.705	0.988	0.801	0.985	0.983	1.018	0.993	0.94	0.929	0.766	0.747	0.74	1.07	1.112	1.006	1.008	1.052	1.008	0.221	0.206	0.2	0.642	0.676	0.596	0.927	1.01	0.981	1.114	1.087	1.036	0.868	0.868	0.925
MK-1775	100	0.939	1.002	0.984	0.939	0.965	0.974	0.8245	0.8405	0.799	1.01	0.956	0.974	1.016	1.141	1.062	0.505	0.568	0.48	0.882	0.801	0.845	0.784	0.853	0.788	0.493	0.542	0.482	1.04	1.044	0.924	1.053	1.042	1.006	0.181	0.142	0.152	0.247	0.272	0.242	0.553	0.529	0.581	1.096	1.067	1.006	0.653	0.653	0.606
MK-1775	500	0.115	0.103	0.119	0.115	0.125	0.13	0.2995	0.294	0.2725	0.14	0.138	0.172	0.131	0.156	0.143	0.06	0.065	0.055	0.361	0.333	0.35	0.289	0.298	0.292	0.15	0.16	0.129	0.248	0.267	0.217	0.634	0.653	0.627	0.189	0.239	0.24	0.112	0.106	0.121	0.044	0.05	0.045	0.141	0.159	0.128	0.162	0.162	0.203
MK-1775	1000	0.115	0.07	0.064	0.115	0.111	0.102	0.208	0.2255	0.216	0.066	0.067	0.062	0.051	0.066	0.06	0.045	0.036	0.037	0.187	0.214	0.21	0.166	0.174	0.184	0.055	0.056	0.058	0.113	0.128	0.122	0.56	0.559	0.56	0.165	0.224	0.23	0.065	0.061	0.064	0.042	0.044	0.039	0.048	0.05	0.053	0.065	0.065	0.05
MK0752	0.5	1.046	0.981	1.02	1.046	1.063	1.013	0.9805	0.9855	0.957	1.02	1.002	1.054	0.914	0.96	0.934	0.902	1.111	0.973	0.99	1.025	1.034	1.048	0.94	1.005	0.958	0.918	0.868	1.048	1.119	1.03	1.031	1.013	0.968	1.111	1.015	1.119	1.064	1.015	1.041	0.985	1.007	1.017	1.122	1.147	1.08	1.166	1.166	1.215
MK0752	1	1.147	1.066	1.023	1.147	1.07	1.076	1.048	1.0675	0.9675	1.063	1.002	0.997	1.014	1.057	0.984	1.07	1	1.102	1.033	1.057	1.015	1.038	0.968	0.951	1.017	0.905	0.868	1.031	1.093	1.081	1.018	1.076	1.038	1.092	1.25	1.236	1.04	1.059	1.098	1.046	1.057	1.003	1.145	1.168	1.1	1.204	1.204	1.203
MK0752	5	1.081	1.026	1.017	1.081	1.089	1.081	1.0485	1.0865	1.02	1.052	1.07	1.053	0.902	0.971	1.003	1.146	1.144	1.055	1.042	1.058	1.054	1.132	1.151	1.071	1.15	1.122	0.971	1.143	1.125	1.072	1.054	1.098	1.043	1.029	1.207	1.253	1.126	1.119	1.093	1.03	1.02	1.016	1.117	1.13	1.094	1.123	1.123	1.324
MK0752	10	1.114	1.065	1.044	1.114	1.091	1.071	1.0425	1.067	1.046	1.035	1.057	1.026	1.002	1.013	0.929	1.177	1.183	1.182	1.071	1.036	1.12	1.029	1.089	1.027	0.98	1.101	0.906	1.109	1.07	1.073	1.067	1.099	1.014	1.345	1.248	1.213	1.134	1.149	1.053	0.979	0.957	1.035	1.131	1.114	1.095	1.172	1.172	1.305
MK0752	50	1.112	1.054	0.992	1.112	1.129	1.094	1.0085	1.0275	0.992	1.081	1.092	1.127	1.069	1.019	1.064	1.041	1.155	1.166	1.061	1.121	1.041	1.055	1.043	1.06	1.048	1.049	0.988	1.123	1.191	1.082	1.109	1.06	1.057	1.125	1.153	1.207	1.109	1.045	1.05	1.1	1.082	1.089	1.136	1.131	1.074	1.243	1.243	1.226
MK0752	100	1.15	1.064	1.027	1.15	1.171	1.105	0.978	1.0115	0.978	1.143	1.081	1.083	1.023	1.079	1.062	1.145	1.072	0.97	1.041	1.063	1.141	1.126	1.149	1.012	1.1	1.034	1.007	1.078	1.13	1.083	1.097	1.076	1.073	1.028	1.487	1.325	1.107	1.073	1.108	1.138	1.123	1.049	1.151	1.137	1.116	1.142	1.142	1.274
MK0752	500	1.113	1.027	0.999	1.113	1.1	1.092	0.929	0.9425	0.872	0.98	1.068	1.048	1.02	1.031	1.13	1.146	0.883	0.923	1.023	0.987	1.019	1.004	0.972	0.876	1.03	0.814	0.967	0.99	1.014	0.956	0.969	0.953	1.003	1.003	1.001	1.146	1.047	1.05	0.976	1.031	0.961	1.074	1.127	1.144	1.104	1.127	1.127	1.094
MK0752	1000	1.084	1.08	1.047	1.084	1.162	1.108	0.882	0.8175	0.88	1.127	1.081	1.099	1.059	1.015	1.052	1.003	0.984	1.102	0.955	0.961	0.953	0.938	0.961	0.847	1.016	0.896	0.922	0.951	0.977	0.937	0.989	0.962	1.015	1.06	1.118	1.064	1.087	1.082	1.025	1.092	1.077	1.052	1.107	1.103	1.075	1.09	1.09	1.096
MK2206	0.5	NA	0.904	0.921	1.122	1.098	1.074	0.959	0.9295	0.9915	1.011	1.031	1.006	0.823	0.982	0.79	0.849	0.915	0.786	1.116	0.995	0.989	1.013	1.036	0.952	1.004	0.969	1.001	0.986	0.997	0.977	0.958	0.985	0.999	0.868	0.995	0.783	0.993	1.053	1.055	0.955	1.039	0.999	1.062	1.096	1.07	1.122	1.016	1.096
MK2206	1	NA	0.939	0.999	1.179	1.152	0.984	1.076	0.988	0.9605	1	1.031	1.052	0.977	1.01	0.82	0.965	0.973	0.975	1.067	1.015	0.978	1.01	0.979	0.948	1.032	1.011	0.95	1.015	1.047	1.112	0.986	0.973	0.98	0.787	0.902	0.96	1.053	1.041	1.088	1.057	1.097	1.042	1.087	1.155	1.12	1.083	1.16	1.143
MK2206	5	NA	0.916	1.032	1.162	1.157	1.056	1.034	0.983	0.9725	1.023	1.028	1.04	0.995	0.895	0.832	0.826	1.189	0.957	0.961	1.046	1.055	0.892	1.03	0.91	1.013	1.007	1.089	1.007	1.065	1.052	0.999	0.985	1.032	0.983	1.13	0.93	1.041	1.065	1.049	1.056	1.093	1.047	1.054	1.082	1.095	1.169	1.141	1.129
MK2206	10	NA	1.176	1.031	1.182	1.154	0.99	1.005	1.015	0.957	1.09	1.042	1.014	0.967	0.777	0.795	0.976	1.16	1.031	1.061	0.961	1.029	0.985	0.908	0.901	1.094	0.99	1.012	1.036	1.115	1.119	1.022	1.076	1.043	1.109	1.103	0.91	1.029	1.028	1.085	1.029	1.035	0.988	1.058	1.145	1.151	1.149	1.09	1.175
MK2206	50	NA	0.94	0.974	1.135	1.101	1.134	0.885	0.9375	0.8575	0.999	0.956	0.978	0.842	0.785	0.691	0.831	0.894	0.823	0.874	0.948	0.87	0.631	0.649	0.623	0.824	0.78	0.916	0.937	0.968	0.944	0.925	0.995	0.968	0.754	0.963	0.704	0.913	0.96	1.007	0.737	0.854	0.847	0.999	1.076	1.081	1.037	0.928	0.929
MK2206	100	NA	0.913	1.004	1.224	1.21	1.051	0.8255	0.8525	0.8195	0.968	0.95	0.926	0.973	0.685	0.748	0.673	0.642	0.575	0.815	0.865	0.794	0.439	0.485	0.476	0.866	0.756	0.832	0.928	0.988	0.966	0.939	0.949	0.989	0.728	0.727	0.747	0.94	0.941	0.981	0.534	0.691	0.667	1.057	1.133	1.095	0.961	0.881	0.934
MK2206	500	NA	0.936	0.984	1.128	1.089	0.961	0.742	0.696	0.8045	0.865	0.795	0.806	0.783	0.795	0.678	0.326	0.369	0.394	0.697	0.658	0.655	0.249	0.261	0.245	0.647	0.655	0.581	0.771	0.804	0.805	0.851	0.888	0.93	0.473	0.49	0.546	0.871	0.897	0.877	0.26	0.325	0.317	0.979	1.068	1.067	0.692	0.682	0.655
MK2206	1000	NA	0.962	0.915	1.071	1.083	0.985	0.7485	0.696	0.7265	0.785	0.804	0.782	0.654	0.672	0.707	0.254	0.275	0.286	0.626	0.64	0.654	0.188	0.191	0.205	0.588	0.588	0.56	0.731	0.764	0.749	0.891	0.907	0.894	0.399	0.504	0.458	0.835	0.856	0.869	0.257	0.298	0.28	0.995	1.146	1.142	0.692	0.616	0.653
MLN-4924	0.5	NA	1.018	1.05	1.108	1.053	0.901	0.9835	1.0325	1.04	1.073	1.024	1.034	0.916	0.954	0.779	0.84	0.979	1.026	1.004	0.994	0.995	0.954	0.953	0.959	0.881	1.012	0.865	0.965	1.062	1.066	0.985	0.971	0.963	1.093	1.001	0.871	1.024	1.071	1.054	1.078	1.05	1.02	1.103	1.101	1.074	1.1	1.253	1.075
MLN-4924	1	NA	0.984	1.032	1.069	1.067	0.853	0.946	1.0225	1.0335	1.032	1.005	1.025	0.86	0.919	0.912	0.885	1.019	0.888	1.018	0.975	0.99	0.975	1.016	0.963	1.053	1.002	1.019	0.964	1.051	1.031	1.021	0.989	0.975	0.953	0.962	1.143	1.035	1.007	1.045	1.049	1.065	1.032	1.071	1.075	1.09	1.194	1.067	1.041
MLN-4924	5	NA	1.022	1.068	1.087	1.078	0.907	1.025	1.0555	1.0275	0.964	1.026	1.043	0.957	0.971	0.925	1.073	1.012	1.04	1.04	1.027	1.006	1.002	1.108	1.018	1.142	1.026	1.101	1.047	1.12	1.048	1.083	1.034	1.015	1.111	1.076	1.496	1.17	1.156	1.224	1.125	1.14	1.076	1.173	1.165	1.124	1.175	1.068	1.156
MLN-4924	10	NA	1.011	1.025	1.083	1.071	0.96	1.022	1.0905	0.9845	0.98	0.932	0.936	0.97	0.87	0.91	1.163	1.19	1.096	1.096	1.04	1.028	1.196	1.046	1.023	0.931	0.985	0.922	1.067	1.157	1.165	1.118	1.044	1.099	1.233	1.114	1.517	1.154	1.203	1.233	1.001	0.984	0.961	1.09	1.086	1.086	1.16	1.127	1.028
MLN-4924	50	NA	0.991	0.931	1.141	1.089	1.085	0.8675	0.896	0.963	0.601	0.537	0.584	1.013	1.183	0.913	0.905	1.036	1.091	1.207	1.181	1.126	0.888	0.972	0.902	0.448	0.507	0.504	0.373	0.467	0.361	1.366	1.357	1.396	1.337	1.157	1.16	0.748	0.819	0.894	0.754	0.82	0.745	0.712	0.739	0.747	0.32	0.28	0.339
MLN-4924	100	NA	0.679	0.719	0.973	0.991	0.835	0.5455	0.6725	0.6505	0.345	0.322	0.345	1.12	1.105	1.022	0.654	0.709	0.759	1.219	1.208	1.155	0.685	0.781	0.741	0.234	0.285	0.249	0.026	0.035	0.032	1.345	1.373	1.35	0.969	1.209	0.95	0.489	0.472	0.48	0.481	0.599	0.519	0.554	0.527	0.615	0.096	0.104	0.085
MLN-4924	500	NA	0.059	0.065	0.319	0.349	0.228	0.2895	0.3085	0.288	0.028	0.028	0.03	0.353	0.445	0.71	0.293	0.294	0.302	0.646	0.699	0.644	0.243	0.22	0.254	0.081	0.121	0.099	0.024	0.028	0.034	0.36	0.371	0.438	0.672	0.697	0.542	0.282	0.293	0.292	0.175	0.193	0.176	0.257	0.259	0.306	0.036	0.039	0.039
MLN-4924	1000	NA	0.035	0.031	0.166	0.189	0.107	0.2875	0.254	0.2565	0.031	0.028	0.027	0.079	0.105	0.107	0.246	0.254	0.281	0.53	0.541	0.514	0.175	0.208	0.167	0.097	0.092	0.111	0.026	0.03	0.03	0.298	0.29	0.269	0.509	0.472	0.537	0.225	0.229	0.243	0.094	0.092	0.12	0.216	0.24	0.319	0.039	0.036	0.038
NILOTINIB	0.5	NA	1.146	1.039	1.047	1.035	0.989	1.007	1.0165	1.0835	1.036	1.08	1.042	0.89	0.975	0.83	0.932	1.008	0.935	0.985	0.988	1.007	1.101	1.082	0.925	1.018	1.045	0.991	0.987	1.067	1.024	1.037	0.996	0.984	1.013	0.933	0.928	0.988	1.052	1.056	0.987	1.054	1.025	1.003	1.037	1.022	1.136	1.191	1.064
NILOTINIB	1	NA	1.1	1.039	1.079	1.057	1.043	1.039	1.0155	0.953	1.017	1.016	1.008	0.989	1.02	0.901	0.947	1.107	1.137	1.024	1.003	0.932	1.004	1.003	0.937	0.95	0.962	0.967	0.98	1.082	1.055	1.056	0.963	0.977	1.109	1.136	1.079	1.061	1.028	1.032	0.963	1.005	0.951	0.993	0.994	1.033	1.125	1.048	1.084
NILOTINIB	5	NA	1.2	1.051	1.054	1.051	0.986	1.103	1.089	1.041	1.067	1.069	1.011	0.969	0.991	0.907	0.947	0.941	1.11	1.168	1.102	1.076	1.053	1.1	1.039	1.057	1.106	1.051	1.066	1.143	1.135	1.102	1.078	1.077	0.98	1.166	1.075	1.056	1.073	1.105	1.056	1.004	0.985	1.046	1.039	1.085	1.159	1.178	1.227
NILOTINIB	10	NA	1.168	1.053	1.051	1.048	1.08	1.1005	1.0675	1.0055	1.072	1.048	1.022	0.968	0.95	0.894	1.144	1.083	1.043	1.083	1.11	1.035	1.019	1.053	1.001	1.059	0.98	0.989	1.041	1.192	1.154	1.069	1.083	1.03	1.162	1.257	1.219	1.061	1.095	1.157	0.929	1.046	1.015	1.01	0.981	1.038	1.188	1.275	1.154
NILOTINIB	50	NA	1.226	1.055	1.008	0.986	0.944	1.0405	1.0995	1.0855	1.055	1.065	1.074	1.008	1.065	1.019	0.661	1.036	0.885	1.044	0.957	0.953	1.069	1.026	1.01	0.837	0.864	0.994	1.154	1.238	1.18	1.09	1.136	1.114	0.992	1.076	1.005	1.121	1.072	1.158	1.034	1.04	1.005	1.005	0.958	1.025	0.956	1.039	0.895
NILOTINIB	100	NA	1.219	1.065	1.005	1.021	1.031	1.121	1.0755	1.0945	1.066	1.014	1.037	0.886	0.972	1.012	0.679	0.794	0.795	1.039	1.004	0.958	1.068	1.175	1.102	0.881	0.957	1.034	1.15	1.254	1.282	1.101	1.149	1.135	0.838	0.863	0.846	1.083	1.129	1.139	0.883	0.99	0.958	1.025	0.965	1.019	0.857	1.017	0.863
NILOTINIB	500	NA	1.178	1.026	1.025	0.979	0.903	1.034	1.022	1.0085	1.011	1.025	1.06	1.043	1.099	1.061	0.468	0.48	0.496	1.007	0.994	1.013	0.959	0.924	0.893	0.768	0.795	0.808	1.184	1.272	1.258	1.133	1.134	1.137	0.668	0.684	0.647	0.949	1.023	1.068	0.831	0.907	0.813	0.957	0.955	0.99	0.924	0.913	0.893
NILOTINIB	1000	NA	1.189	1.03	0.987	1.031	0.913	0.931	0.977	0.9605	0.977	1.04	1.055	1.2	1.234	1.226	0.319	0.469	0.404	0.995	0.923	0.89	0.809	0.851	0.863	0.691	0.757	0.831	1.223	1.317	1.296	1.132	1.249	1.201	0.602	0.638	0.579	0.989	0.989	1.067	0.823	0.831	0.732	0.932	0.964	0.984	0.889	0.971	0.854
NUTLIN3	0.5	1.072	1.024	1.051	1.072	1.119	1.067	0.957	1.013	0.977	1.009	1.02	1.005	0.978	1.067	1.082	1.06	0.854	1.189	1.083	1.105	1.016	0.995	0.99	0.92	1.076	0.953	0.941	1.04	1.023	0.966	0.995	1.012	0.978	1.098	1.22	1.093	0.986	0.995	1.023	0.969	0.991	0.965	1.084	1.07	1.016	1.18	1.18	1.132
NUTLIN3	1	1.108	1.037	1.006	1.108	1.074	1.042	0.9215	0.98	0.963	1.031	1.048	1.02	0.991	1.038	1.055	0.932	0.831	1.037	0.952	1.004	1.009	1.009	0.976	0.913	1.015	1.034	0.883	0.988	1.013	1.012	1.02	0.983	0.992	0.861	1.044	1.029	0.931	0.99	0.93	0.979	1.015	1.001	1.087	1.088	0.988	0.959	0.959	1.024
NUTLIN3	5	1.138	1.012	1.053	1.138	1.084	1.066	1.036	1.1155	1.033	1.009	1.018	0.998	0.888	0.966	1.082	1.176	0.911	0.968	1.046	1.041	1.029	1.113	1.046	0.986	1.028	1.078	1.049	1.094	1.102	1.019	1.055	0.999	1.03	1.138	1.137	1.151	0.972	1.034	0.985	0.992	0.966	0.978	1.094	1.061	1.026	1.151	1.151	1.077
NUTLIN3	10	1.134	1.03	1.018	1.134	1.086	1.024	1.0655	1.07	1.012	1.016	0.989	0.978	0.942	0.921	1.062	1.096	0.983	1.007	1.01	1.03	0.964	0.994	1.006	0.962	0.926	1.205	1.07	1.027	1.049	1.065	1.016	1.049	1.002	1.015	1.165	1.34	1.007	1.026	1.012	0.975	1.004	0.944	1.086	1.072	1.003	1.113	1.113	1.03
NUTLIN3	50	1.088	1.089	1.034	1.088	1.104	1.052	1.0825	1.02	0.9985	1.082	1.059	1.042	1.068	1.094	1.117	1.03	1.116	0.98	1.119	1.082	1.055	1.092	1.015	0.972	0.987	1.051	0.922	1.075	1.07	1.022	0.99	1.036	1.011	1.216	1.112	1.08	1.051	1.104	1.009	1.067	1.051	1.061	1.122	1.121	1.021	1.14	1.14	1.169
NUTLIN3	100	1.127	1.036	1.022	1.127	1.169	1.083	1.0165	0.965	0.9855	1.051	1.059	1.039	1.111	1.138	1.124	1.122	0.951	1.168	0.994	1.057	1.028	1.118	0.938	0.962	1.067	1.137	1.051	1.051	1.069	1.032	1.072	1	0.986	1.07	1.267	1.105	1.024	1.031	0.969	1.069	1.06	1.064	1.077	1.091	1.029	1.217	1.217	1.166
NUTLIN3	500	1.133	1.061	1.037	1.133	1.159	1.003	0.9735	1.061	0.998	1.058	1.065	1.047	1.109	1.107	1.153	1.187	1.029	0.907	0.99	1.087	0.955	1.029	0.996	1.02	1.008	1.137	0.934	0.984	1.034	0.95	0.972	0.975	0.943	1.126	1.043	1.082	0.956	0.885	0.933	1.053	1.057	1.046	1.106	1.094	1.043	1.141	1.141	1.084
NUTLIN3	1000	1.125	1.06	0.957	1.125	1.125	1.083	1	1.018	0.9175	1.075	1.116	1.088	1.102	1.134	1.146	1.116	1.031	0.946	1.022	1.075	1.015	1.043	0.948	0.894	0.976	1.05	0.956	1.001	1.062	0.978	0.909	0.922	0.925	1.1	1.097	1.029	0.958	0.981	0.977	1.069	1.047	1.069	1.09	1.074	1.033	1.044	1.044	1.04
OLAPARIB	0.5	1.048	1.024	1.026	1.048	1.07	1.037	1.026	0.998	1.013	1.025	1.05	1.005	0.777	0.914	0.94	1.048	0.908	1.087	1.017	1.003	1.005	0.976	0.976	0.996	0.987	1.089	0.929	1.05	1.054	0.994	0.995	1.006	1.003	0.97	1.063	1.224	1.031	1.002	1.006	0.994	1.016	1.024	1.031	1.066	1.069	1.081	1.081	1.072
OLAPARIB	1	1.107	1.051	1.038	1.107	1.09	1.096	0.982	0.9975	1.052	1.002	1.039	1.052	0.956	0.994	1.023	0.968	0.946	1.008	1.003	0.984	1.032	0.923	0.971	0.945	0.913	0.988	1.027	1.064	1.055	1.063	1.032	1.034	1.009	0.991	1.078	0.886	1.042	1.021	1.018	1.005	0.973	1.039	1.027	1.066	1.067	1.032	1.032	0.993
OLAPARIB	5	1.043	1.05	1.023	1.043	1.043	1.044	0.9955	1.0195	1.0255	1.05	1.067	1.064	0.926	0.955	1.011	1.124	1.103	0.885	1.035	1.043	1.088	0.944	0.992	0.971	1.099	0.957	1.018	1.087	1.075	1.028	1.02	1.064	1.044	1.02	1.015	0.908	1.054	1.094	1.016	1.026	1.055	1.049	1.03	1.079	1.089	1.199	1.199	1.074
OLAPARIB	10	1.031	0.985	1.02	1.031	1.097	1.058	1.03	0.999	1.026	1.021	1.005	1.011	0.883	0.934	0.981	1.167	1.192	1.038	0.982	1.044	1.02	1.035	1.062	0.889	0.951	0.958	0.979	1.099	1.057	1.034	1.041	1.018	0.998	0.917	1.074	1.005	1.075	1.086	0.975	1.039	0.989	1.022	1.015	1.06	1.047	1.093	1.093	1.021
OLAPARIB	50	0.978	1.067	1.029	0.978	0.953	1.01	0.9865	0.9925	0.9515	1.049	1.003	0.999	0.966	1.004	1.077	0.931	0.933	0.823	1.04	0.976	1.063	1.019	0.959	0.9	0.85	0.767	0.819	1.022	1.024	1.023	1.095	1.081	1.117	0.841	0.882	0.76	1.051	1.109	1.097	1.054	1.059	1.023	0.991	1.009	1.008	0.894	0.894	0.858
OLAPARIB	100	0.987	1.02	0.996	0.987	0.934	0.953	0.9765	1.0145	0.9225	0.988	1.008	1.034	1.022	1.061	1.082	1.128	1.153	1.004	0.926	0.888	0.952	0.951	0.99	0.954	0.806	0.84	0.841	1.035	1.022	1.015	1.061	1.051	1.045	0.751	0.829	0.739	1.119	1.018	1.029	1.023	1.026	0.996	0.973	0.985	0.994	0.819	0.819	0.827
OLAPARIB	500	0.973	1.035	1.003	0.973	0.938	0.936	0.907	0.874	0.8335	1.028	1.029	0.984	1.084	1.043	1.068	0.913	0.851	0.79	0.928	0.911	0.901	0.76	0.762	0.773	0.611	0.623	0.609	0.936	0.967	0.914	1.023	1.035	1.059	0.502	0.626	0.53	0.955	0.969	0.925	0.996	1.013	1.005	0.972	0.976	1.004	0.746	0.746	0.768
OLAPARIB	1000	0.917	0.995	0.988	0.917	0.867	0.919	0.835	0.809	0.849	0.986	0.965	0.907	0.77	0.969	1.035	0.843	0.826	0.669	0.848	0.811	0.844	0.689	0.749	0.696	0.553	0.541	0.569	0.899	0.877	0.861	1.054	0.999	1.014	0.471	0.603	0.49	0.889	0.848	0.81	0.995	0.999	0.976	0.903	0.927	0.922	0.707	0.707	0.661
OSI-906	0.5	NA	1.051	0.983	1.015	1.003	1.009	0.9355	0.946	0.8865	0.935	0.926	0.925	0.852	1.047	0.921	0.757	0.742	0.872	1.041	0.876	0.896	0.994	0.92	0.96	0.707	0.74	0.781	0.938	0.933	0.929	1.019	0.979	0.991	1.057	0.816	0.874	0.926	0.934	0.944	0.914	0.791	0.892	0.908	0.861	0.891	0.799	0.81	0.851
OSI-906	1	NA	0.952	0.992	1.016	1.007	0.981	0.9475	0.95	0.889	0.929	0.916	0.922	0.927	1.023	0.873	0.825	0.788	0.944	1.007	0.874	0.919	1.034	0.936	0.963	0.704	0.785	0.663	0.897	0.915	0.946	0.995	0.948	0.99	1.008	0.884	0.941	0.919	0.915	0.921	0.904	0.9	0.872	0.934	0.883	0.919	0.845	0.857	0.871
OSI-906	5	NA	1.123	1.022	1.02	1.033	0.942	0.916	0.974	0.897	0.928	0.928	0.961	0.956	1.004	0.884	0.941	0.898	1.03	1.04	0.921	0.882	0.954	0.942	0.941	0.72	0.864	0.82	0.952	1	1.015	1.055	1.029	1.006	0.908	0.838	1.721	1.038	1.019	1.023	0.922	0.873	0.887	0.899	0.875	0.931	0.792	0.725	0.894
OSI-906	10	NA	1.076	1.006	1.016	0.981	0.902	0.888	0.9555	0.9135	0.899	0.907	0.926	1.039	0.986	0.915	0.886	0.959	0.883	0.972	0.921	0.866	0.911	0.883	1.063	0.743	0.79	0.708	0.958	0.954	0.977	1.036	0.976	0.986	1.136	0.845	1.027	0.96	0.95	0.971	0.87	0.855	0.889	0.916	0.832	0.905	0.8	0.825	0.888
OSI-906	50	NA	0.9	1.017	1.031	1.018	0.959	0.662	0.7755	0.747	0.987	0.948	0.959	0.921	0.883	0.757	0.737	0.881	0.944	1.024	0.931	0.969	0.79	0.781	0.816	0.855	0.875	0.872	0.937	0.986	0.991	0.967	0.885	0.878	0.95	0.995	1.066	0.991	1.004	1.012	0.814	0.856	0.891	0.943	0.939	0.953	1.058	1.046	1.082
OSI-906	100	NA	0.982	0.997	1.011	0.971	0.957	0.61	0.6475	0.6145	0.978	0.955	0.957	1.089	1.005	0.884	0.772	0.766	0.816	0.877	0.853	0.91	0.567	0.57	0.533	0.816	0.72	0.778	0.922	0.957	0.949	0.858	0.878	0.881	0.934	0.896	0.822	0.97	1.015	0.945	0.748	0.759	0.78	0.913	0.933	0.936	0.95	0.859	0.821
OSI-906	500	NA	0.988	0.977	0.928	0.912	0.838	0.536	0.6145	0.5865	0.912	0.904	0.886	1.008	0.967	0.897	0.418	0.555	0.579	0.803	0.789	0.744	0.106	0.114	0.115	0.461	0.473	0.505	0.889	0.883	0.915	0.757	0.8	0.783	0.44	0.46	0.496	0.914	0.877	0.918	0.337	0.363	0.362	0.756	0.771	0.748	0.61	0.594	0.578
OSI-906	1000	NA	1.005	0.973	0.873	0.936	0.774	0.503	0.59	0.565	0.892	0.904	0.845	1.022	1.023	0.968	0.502	0.435	0.506	0.754	0.811	0.818	0.103	0.069	0.071	0.409	0.459	0.436	0.917	0.93	0.92	0.7	0.731	0.732	0.482	0.476	0.429	0.88	0.955	0.91	0.214	0.27	0.284	0.715	0.763	0.717	0.585	0.476	0.504
PACLITAXEL	0.5	0.943	0.97	0.981	0.943	0.824	0.86	0.697	0.7305	0.7535	1.022	0.999	1.01	1.092	0.995	1.028	0.791	0.934	0.709	0.78	0.829	0.815	0.896	1.008	0.824	1.018	0.935	0.899	0.908	0.947	0.849	0.984	0.993	0.992	1.129	1.115	0.997	0.917	0.955	0.943	0.977	0.977	1.017	1.004	1.052	1.038	1.051	1.051	1.126
PACLITAXEL	1	0.515	1.012	0.968	0.515	0.37	0.492	0.4665	0.496	0.4545	0.938	0.956	0.956	1.154	1.058	0.932	0.456	0.437	0.457	0.751	0.718	0.75	0.913	0.936	0.819	0.859	0.792	0.824	0.888	0.897	0.857	1.042	0.936	0.998	0.655	0.598	0.548	0.322	0.33	0.351	1.036	0.984	0.959	1.051	1.053	1.032	1.049	1.049	1.08
PACLITAXEL	5	0.421	0.413	0.435	0.421	0.332	0.405	0.198	0.192	0.199	0.082	0.088	0.085	1.02	0.85	0.893	0.099	0.105	0.089	0.329	0.347	0.327	0.378	0.42	0.363	0.145	0.109	0.116	0.25	0.257	0.281	0.517	0.53	0.559	0.384	0.425	0.378	0.044	0.029	0.036	0.269	0.322	0.28	0.035	0.037	0.034	0.435	0.435	0.509
PACLITAXEL	10	0.332	0.252	0.278	0.332	0.269	0.29	0.159	0.1675	0.155	0.055	0.05	0.047	0.971	0.885	0.917	0.054	0.064	0.063	0.238	0.231	0.221	0.36	0.411	0.323	0.092	0.095	0.089	0.105	0.095	0.085	0.343	0.358	0.315	0.313	0.3	0.298	0.032	0.038	0.028	0.11	0.121	0.123	0.032	0.032	0.03	0.172	0.172	0.15
PACLITAXEL	50	0.207	0.127	0.141	0.207	0.196	0.171	0.1435	0.156	0.1455	0.035	0.04	0.032	0.305	0.254	0.31	0.04	0.035	0.035	0.127	0.137	0.124	0.354	0.336	0.325	0.077	0.087	0.09	0.049	0.05	0.04	0.234	0.253	0.242	0.284	0.313	0.265	0.036	0.042	0.031	0.07	0.079	0.082	0.027	0.028	0.027	0.055	0.055	0.048
PACLITAXEL	100	0.169	0.08	0.098	0.169	0.108	0.128	0.1485	0.1465	0.146	0.025	0.024	0.026	0.117	0.129	0.114	0.025	0.031	0.023	0.119	0.108	0.119	0.305	0.344	0.296	0.072	0.08	0.073	0.04	0.041	0.033	0.222	0.203	0.222	0.239	0.251	0.265	0.025	0.034	0.019	0.061	0.062	0.08	0.025	0.024	0.024	0.053	0.053	0.052
PACLITAXEL	500	0.119	0.051	0.064	0.119	0.101	0.116	0.123	0.122	0.1235	0.023	0.021	0.023	0.055	0.058	0.059	0.025	0.023	0.026	0.1	0.094	0.088	0.339	0.326	0.317	0.072	0.074	0.071	0.029	0.027	0.03	0.189	0.18	0.191	0.197	0.259	0.186	0.028	0.029	0.035	0.049	0.054	0.054	0.018	0.018	0.018	0.041	0.041	0.052
PACLITAXEL	1000	0.15	0.061	0.07	0.15	0.116	0.102	0.135	0.128	0.1215	0.023	0.02	0.022	0.068	0.061	0.06	0.026	0.02	0.028	0.12	0.087	0.093	0.343	0.297	0.298	0.075	0.068	0.068	0.03	0.032	0.028	0.177	0.187	0.167	0.192	0.237	0.202	0.031	0.023	0.034	0.056	0.062	0.088	0.021	0.022	0.023	0.052	0.052	0.063
PD-0332991	0.5	1.167	1.048	1.035	1.167	1.099	1.035	1.072	0.9365	1	1.102	0.979	0.992	1.04	1.048	1.008	1.17	0.953	0.855	1.059	0.993	0.985	0.913	1.009	0.849	1.046	1.065	0.88	1.023	1.036	1.039	1.043	0.985	1.006	0.856	0.956	0.993	1.029	1.041	0.995	1.058	1.046	0.997	1.096	1.092	1.086	1.105	1.105	0.998
PD-0332991	1	1.162	1.044	1.053	1.162	1.157	1.053	0.973	1.01	0.944	1.008	1.019	1.049	0.794	1.037	1.104	0.911	0.961	0.859	1.036	1.013	1.076	0.972	0.927	0.917	0.919	1.142	0.88	0.957	1.038	1.027	0.984	0.961	0.996	0.996	1.146	0.849	1.093	1.037	0.963	1.018	1.005	1.006	1.067	1.082	1.07	1.04	1.04	1.099
PD-0332991	5	1.13	1.019	1.049	1.13	1.138	1.092	1.0085	1.024	0.977	0.981	1.019	1.019	0.974	1.054	1.038	1.061	1.072	1.104	1.076	1.01	1.062	1.062	1.066	0.978	1.112	1.096	1.117	1.034	1.04	1.042	1.039	1.029	1.044	1.178	1.251	1.08	1.114	1.013	1.019	1.012	1.029	1.007	1.109	1.103	1.069	1.103	1.103	1.191
PD-0332991	10	1.098	1.058	1.044	1.098	1.107	1.189	0.9825	1.017	1.072	1.03	1.01	1.076	0.95	1.017	1.043	1.18	1.021	0.962	0.974	0.97	1.086	0.953	0.991	0.939	1.058	1.083	1.019	1.019	1.044	1.061	1.016	1.037	1.031	0.957	1.027	0.923	1.052	1.016	1.039	1.057	1.046	1.032	1.055	1.09	1.073	1.071	1.071	1.136
PD-0332991	50	1.138	1.062	0.997	1.138	1.163	1.091	0.9025	1.021	0.929	1.109	1.115	1.117	0.994	1.092	1.134	1.208	0.99	0.931	1.02	1.034	1.067	1.024	1.035	0.91	1.166	1.024	0.992	1.073	1.11	1.039	1.029	1.066	1.052	1.056	1.127	1.019	1.141	1.11	1.097	1.112	1.115	1.092	1.157	1.128	1.083	1.129	1.129	1.128
PD-0332991	100	1.124	1.05	1.036	1.124	1.163	1.124	0.9235	0.874	0.99	1.044	1.034	1.143	0.851	1.134	1.18	1.229	1.201	1.134	1.108	1.081	1.11	1.025	1.043	0.911	1.078	1.138	1.048	1.041	1.103	1.079	1.027	1.048	1.017	1.144	1.093	1.08	1.104	1.062	1.017	1.04	1.104	1.014	1.119	1.102	1.083	1.142	1.142	1.13
PD-0332991	500	1.17	1.046	1.008	1.17	1.198	1.051	0.652	0.7015	0.68	1.067	1.035	1.057	0.971	1.087	1.158	1.181	0.847	0.925	1.066	0.985	0.976	0.786	0.745	0.794	1.06	1.075	0.861	0.917	0.933	0.893	0.972	0.978	0.949	1.091	1.202	0.983	1.1	1.01	1.022	1.083	1.069	0.983	1.148	1.132	1.109	1.165	1.165	1.052
PD-0332991	1000	1.09	1.044	1.006	1.09	1.098	1.011	0.6435	0.715	0.6745	1.037	1.052	1.143	0.868	1.136	1.163	1.065	0.971	1.079	1.055	1.015	1.02	0.65	0.662	0.726	1.017	1.026	1.018	0.833	0.9	0.872	0.966	0.954	1.035	1.024	1.12	1.137	1.089	1.008	0.954	1.003	0.993	0.949	1.042	1.087	1.104	1.075	1.075	1.053
PD-184352	0.5	1.048	0.984	0.79	1.048	1.046	1.041	0.961	1.0535	0.9435	0.992	1.012	0.983	1.094	1	0.91	0.982	0.941	0.982	1.089	0.988	1.035	0.973	0.895	1.636	1.002	1.019	0.927	0.931	0.925	0.938	0.92	0.96	0.962	1.245	1.108	1.105	0.944	0.889	0.935	0.947	0.929	0.976	0.985	0.982	0.939	1.103	1.103	1.031
PD-184352	1	1.059	0.976	0.984	1.059	1.062	1.073	0.939	1.0065	0.879	1.018	1.026	0.979	1.029	1.023	0.924	0.848	1.151	1.009	1.069	0.958	1.014	0.968	1.014	0.92	0.97	1.051	1.011	0.986	0.97	0.95	0.978	0.798	0.941	1.07	1.151	1.22	0.926	0.931	0.92	0.975	0.975	0.941	1.01	0.986	0.952	1.075	1.075	1.019
PD-184352	5	1.065	0.982	0.957	1.065	1.067	1.086	0.972	1.0415	0.94	1.01	0.983	0.999	1.092	0.968	0.936	1.004	1.041	1.145	1.078	1.049	1.017	1.032	1.039	1.025	1.128	1.192	0.967	0.958	0.981	0.988	0.982	1.007	0.988	1.176	1.215	1.103	0.946	0.938	0.976	0.956	0.894	0.942	0.999	0.978	0.961	1.082	1.082	0.956
PD-184352	10	1.084	1.028	0.975	1.084	1.13	1.048	0.9505	0.988	1.0205	1.05	0.999	0.989	1.022	1.021	0.974	0.967	1.04	1.179	1.074	1.016	1.038	0.966	1.018	0.947	1.021	1.014	0.976	1.013	0.997	0.98	1.008	1.029	1	1.135	1.12	1.235	0.972	0.954	1	0.971	0.995	0.946	1.015	0.99	0.96	1.014	1.014	1.045
PD-184352	50	1.05	0.95	0.764	1.05	1.046	1.058	0.944	1.0135	0.9425	0.978	0.99	0.985	1.11	0.985	0.881	0.92	0.955	1.109	1.062	0.989	1.039	1.057	0.969	0.931	0.964	1.101	0.988	0.945	0.933	0.926	0.989	0.991	0.942	0.881	1.011	0.954	0.998	0.947	0.964	0.97	0.94	0.955	1.003	0.953	0.95	1.039	1.039	0.971
PD-184352	100	1.096	0.983	0.931	1.096	1.08	1.079	0.9485	1.0205	0.9065	1.015	1	0.98	1.089	1.049	0.927	1.018	0.924	1.156	1.021	1.016	0.999	0.97	0.986	0.925	0.941	1.046	0.842	0.946	0.968	0.956	0.964	1.023	0.927	0.858	1.059	0.94	1.025	0.984	0.971	0.982	1.003	0.982	1.001	0.995	0.97	1.031	1.031	0.896
PD-184352	500	1.094	0.821	0.861	1.094	1.059	1.056	0.8525	0.946	0.8925	0.974	0.942	0.938	1.093	0.995	0.886	0.852	0.89	0.939	0.953	0.92	0.931	1.012	0.96	0.932	0.824	0.831	0.809	0.87	0.844	0.835	0.945	0.902	0.932	0.813	0.921	0.854	0.929	0.954	0.906	0.957	0.937	0.936	0.989	0.953	0.977	0.903	0.903	0.85
PD-184352	1000	1.058	0.557	0.528	1.058	1.052	1.059	0.929	0.9255	0.9175	0.958	0.955	0.965	1.084	1.071	1.027	0.968	0.837	0.911	1.033	0.985	0.982	0.985	0.892	0.889	0.893	0.916	0.751	0.879	0.862	0.836	0.95	0.948	0.894	0.791	0.761	0.767	0.951	0.932	0.88	0.97	0.926	0.966	1.031	0.988	0.98	0.935	0.935	0.854
PD173074	0.5	1.051	0.996	0.886	1.051	1.063	1.045	0.9295	1.0425	0.535	0.968	0.999	1.003	1.126	0.975	0.964	0.98	0.968	1.052	1.071	0.922	0.996	1.026	1.011	0.898	0.944	1.012	1.011	0.954	0.942	0.943	1.013	0.998	0.962	1.065	1.156	1.099	0.903	0.964	0.929	0.967	0.977	0.963	1.014	1.007	0.984	1.072	1.072	1.133
PD173074	1	1.141	1.015	0.978	1.141	1.052	1.043	1.013	0.979	0.9185	0.994	1.019	1.011	1.06	1.022	0.92	0.966	0.993	1.058	1.046	0.972	0.96	1.002	1.055	0.995	0.927	1.053	0.918	0.992	0.988	0.969	1.008	0.988	0.982	1.085	1.294	1.189	0.947	0.952	0.927	1.01	0.969	0.971	1.031	1.008	0.998	1.188	1.188	1.208
PD173074	5	1.17	1.002	0.906	1.17	1.014	1.048	0.9485	0.9885	0.9365	1.004	0.988	0.992	1.037	0.987	0.959	0.943	0.945	0.895	0.984	1.035	1.089	1.059	0.994	0.962	0.938	1.197	1.094	1.006	1.004	0.983	1.007	0.979	0.961	1.06	1.135	1.246	0.972	0.974	0.947	0.969	0.974	0.976	1.034	1.009	0.986	1.243	1.243	1.109
PD173074	10	1.032	1.042	0.997	1.032	1.013	0.985	0.8915	0.966	0.897	1.05	1.006	1.022	1.079	0.975	0.969	1.13	0.899	1.026	0.998	0.957	1.042	0.919	1.156	0.967	1.141	1.068	1.003	0.975	0.946	0.973	0.996	1.012	0.995	1.084	1.137	1.026	1.036	0.987	0.986	1.016	1.012	0.971	1.056	1.046	0.995	1.186	1.186	1.259
PD173074	50	0.814	1.02	0.997	0.814	0.877	0.808	0.6125	0.569	0.3045	0.983	0.977	0.987	1.067	0.954	0.967	1.007	0.932	0.886	0.949	0.956	0.946	1.065	1.018	0.988	1.06	0.979	0.995	0.865	0.869	0.872	0.987	0.958	0.948	0.884	1.171	0.913	0.885	0.884	0.917	0.99	1.007	1.004	1.015	0.994	0.969	1.206	1.206	1.28
PD173074	100	0.475	1.056	0.97	0.475	0.499	0.478	0.3835	0.381	0.396	0.991	1.008	1.022	1.123	1.028	0.908	0.977	0.946	0.84	0.924	0.845	0.95	0.909	1.025	0.976	1.05	1.394	0.94	0.771	0.784	0.759	0.945	0.912	0.888	0.942	1.081	0.872	0.7	0.686	0.717	0.989	1.01	1.012	1.049	0.999	0.987	1.21	1.21	1.145
PD173074	500	0.303	1.008	0.932	0.303	0.281	0.258	0.189	0.167	0.187	0.936	0.95	0.941	1.065	1	0.989	0.726	0.707	0.727	0.746	0.682	0.754	0.903	0.953	0.92	0.792	0.943	0.871	0.634	0.642	0.633	0.707	0.713	0.699	0.637	0.633	0.556	0.315	0.35	0.345	0.988	0.971	0.978	1.053	1.016	0.983	0.965	0.965	1.054
PD173074	1000	0.228	1.022	0.968	0.228	0.218	0.178	0.1785	0.187	0.174	0.95	0.932	0.9	1.076	1.041	0.951	0.786	0.701	0.658	0.69	0.676	0.703	0.923	0.911	0.818	0.705	0.863	0.65	0.66	0.633	0.631	0.667	0.679	0.645	0.312	0.394	0.403	0.312	0.305	0.312	1.058	1.028	0.997	1.074	1.048	0.992	0.937	0.937	0.843
PF-00299804	0.5	1.091	1.05	1.012	1.091	1.08	1.064	1.027	1.0495	1.0065	1.026	1.013	1.012	0.99	0.868	0.869	1.062	1.121	1.088	1.069	1.017	0.997	1.046	1.09	0.957	0.997	0.909	0.885	1.068	1.086	0.953	1.06	1.004	0.973	1.111	1.142	1.054	0.984	1.006	0.981	0.981	1.007	0.997	1.095	1.089	1.034	1.158	1.158	1.193
PF-00299804	1	1.101	1.003	1.01	1.101	1.068	1.018	0.925	1.0335	0.978	1.011	1.018	0.983	1.027	0.928	0.816	1.067	0.951	0.971	1.038	0.924	0.988	1.059	1.006	1.084	1.006	1.072	0.916	1.031	1.028	0.945	1.02	0.997	0.977	1.084	1.126	1.234	1.007	0.973	0.944	0.984	0.964	0.968	1.099	1.057	1.011	1.15	1.15	1.12
PF-00299804	5	1.119	1.058	0.963	1.119	1.119	1.011	1.073	1.0585	1.013	1.044	1.015	1.014	1.024	0.95	0.899	1.147	1.164	1.11	1.133	1.009	1.035	1.086	1.031	1.016	1.053	0.964	0.932	1.081	1.053	1.016	1.047	1.022	0.996	1.196	1.093	1.143	1.078	1.059	1.016	1.02	1.054	0.99	1.111	1.085	1.046	1.115	1.115	1.181
PF-00299804	10	1.025	1.031	0.985	1.025	1.061	1.016	1.0485	0.99	1.028	1.035	1.013	1.005	0.834	1.005	0.913	1.003	1.071	1.246	1.017	1.007	0.986	1.057	1.043	1.027	1.076	1.143	0.957	1.104	1.095	0.992	1.021	1.011	0.961	1.275	1.158	1.09	1.065	1.043	0.933	0.982	0.979	0.982	1.083	1.06	1.014	1.09	1.09	1.211
PF-00299804	50	1.102	1.036	1.011	1.102	1.074	0.996	0.924	1.027	0.993	1.044	1.067	1.029	1.03	1.042	1.026	1.154	1.164	1.128	1.079	0.992	1.137	1.084	1.098	0.954	1.005	1.027	1.012	1.092	1.04	0.981	0.994	1.014	1.011	1.033	1.309	1.022	1.08	1.049	0.994	1.095	1.007	1.046	1.105	1.129	1.056	1.069	1.069	1.176
PF-00299804	100	1.094	1.032	0.99	1.094	1.088	1.032	0.934	0.934	0.9195	1.031	1.069	1.028	0.993	0.995	1.074	1.148	0.95	0.92	1.041	0.967	1.084	1.059	1.021	1.038	0.97	1.004	0.896	1.064	1.091	0.941	1.054	1.038	1.006	1.006	0.952	0.947	1.046	1.013	0.945	1.054	1.084	1.064	1.121	1.105	1.069	1.096	1.096	1.206
PF-00299804	500	0.962	0.945	0.968	0.962	0.943	0.923	0.6715	0.7255	0.6825	0.966	0.888	0.998	1.086	0.921	0.903	0.629	0.634	0.642	0.805	0.77	0.793	0.704	0.757	0.693	0.495	0.604	0.496	0.929	0.937	0.866	0.986	0.964	0.972	0.26	0.272	0.249	0.745	0.756	0.766	1.019	1.002	1.014	1.079	1.088	1.002	0.736	0.736	0.813
PF-00299804	1000	0.837	0.803	0.859	0.837	0.81	0.806	0.4215	0.413	0.438	0.857	0.921	0.886	0.972	0.946	0.94	0.452	0.442	0.403	0.616	0.606	0.666	0.473	0.521	0.486	0.281	0.293	0.288	0.945	0.918	0.808	0.92	0.944	0.913	0.148	0.126	0.13	0.511	0.525	0.505	0.968	0.952	0.972	1.025	1.025	1.038	0.529	0.529	0.48
PF-00477736	0.5	1.075	1.018	0.944	1.075	1.016	1.038	1.0305	1.046	1.009	1.022	1.033	1.016	1.06	0.938	0.864	0.933	0.993	1.006	1.023	0.986	1.022	1	0.928	0.932	0.909	1.054	0.975	0.984	1.026	0.96	1.012	1.004	0.978	0.886	0.939	1.182	1.011	1.006	0.983	1.007	1.026	1.009	1.004	1.086	1.072	1.149	1.149	1.15
PF-00477736	1	1.06	1.033	0.992	1.06	0.998	0.99	0.9225	0.9585	1.024	1.069	1.013	0.997	1.022	1.052	0.896	0.952	1.074	1.033	1.031	0.919	1.022	0.905	0.896	0.871	0.956	0.902	0.837	1.001	1.041	1.03	0.994	1.049	0.993	1.031	0.943	0.869	0.991	0.981	0.98	1.064	1.044	0.983	1.078	1.077	1.076	1.049	1.049	1.134
PF-00477736	5	1.025	1.015	0.969	1.025	0.999	1.037	0.9835	1.1095	0.9695	1.026	1.086	1.007	1.013	0.918	0.93	0.959	1.038	1.071	1.066	0.989	1.015	1.054	1.039	1.467	1.093	1.056	0.958	1.057	1.027	1.01	1.04	1.06	1.052	0.996	1.197	1.144	1.035	1.055	1.007	1.008	1	1.007	1.033	1.068	1.046	1.072	1.072	1.074
PF-00477736	10	1.062	1.005	1.004	1.062	1.003	0.986	1.032	1.01	1.0675	1.028	1.039	1.007	0.927	0.942	0.959	0.983	0.958	0.985	1.003	1.049	1.033	0.978	1.002	0.95	1.033	1.115	0.894	1.05	1.093	0.999	1.033	1.031	1.029	0.934	1.136	1.087	0.998	0.935	0.918	1.003	1.017	1.016	1.066	1.066	1.053	1.216	1.216	1.083
PF-00477736	50	0.989	0.996	0.923	0.989	0.884	0.938	0.6455	0.6365	0.6115	0.848	0.93	0.945	1.021	0.977	0.977	0.628	0.636	0.639	0.975	0.932	1.017	0.832	0.817	0.871	0.812	0.845	0.821	1.078	1.03	0.963	1.12	1.136	1.095	0.835	0.73	0.875	0.472	0.459	0.444	0.998	0.926	1.01	0.945	0.983	0.95	0.92	0.92	0.807
PF-00477736	100	0.884	1.028	0.979	0.884	0.803	0.82	0.3065	0.316	0.323	0.553	0.466	0.553	1.032	1.003	0.889	0.335	0.385	0.396	0.819	0.901	0.87	0.41	0.389	0.369	0.643	0.687	0.622	0.818	0.821	0.827	1.112	1.18	1.148	0.816	0.859	0.942	0.179	0.17	0.198	0.989	0.993	0.97	0.91	0.943	0.919	0.745	0.745	0.693
PF-00477736	500	0.109	0.306	0.3	0.109	0.101	0.122	0.1035	0.1115	0.115	0.042	0.041	0.039	0.728	0.726	0.756	0.066	0.076	0.077	0.491	0.49	0.532	0.086	0.09	0.086	0.129	0.125	0.102	0.059	0.06	0.074	0.412	0.354	0.415	0.348	0.33	0.338	0.058	0.063	0.052	0.095	0.065	0.067	0.049	0.049	0.045	0.123	0.123	0.094
PF-00477736	1000	0.156	0.037	0.035	0.156	0.136	0.15	0.0625	0.0655	0.0635	0.037	0.039	0.036	0.135	0.129	0.186	0.062	0.072	0.051	0.332	0.351	0.274	0.068	0.077	0.084	0.071	0.077	0.078	0.089	0.103	0.11	0.206	0.173	0.17	0.196	0.182	0.207	0.043	0.038	0.032	0.038	0.04	0.038	0.027	0.028	0.028	0.05	0.05	0.042
PF-02341066	0.5	1.005	1.005	0.988	1.005	1.022	0.983	0.932	0.974	0.976	0.919	0.953	0.929	0.995	0.995	0.964	0.844	0.902	0.879	0.947	0.874	0.882	0.847	0.933	0.879	0.771	0.751	0.712	0.899	0.909	0.886	0.977	1.025	0.944	0.937	0.837	0.892	0.925	0.96	0.958	0.907	0.905	0.928	0.899	0.923	0.903	0.773	0.773	0.775
PF-02341066	1	1.009	0.992	1	1.009	1.048	1.052	0.936	0.978	0.9995	0.916	0.948	0.95	0.981	1.02	1.006	0.883	0.859	0.924	0.927	0.854	0.982	0.855	0.877	0.877	0.734	0.786	0.774	0.931	0.902	0.904	0.997	1.008	0.969	0.81	0.903	0.854	0.932	0.927	0.917	0.897	0.911	0.943	0.912	0.902	0.9	0.855	0.855	0.887
PF-02341066	5	1.052	1.008	1.006	1.052	1.007	0.999	0.9745	0.83	0.989	0.937	0.965	0.997	0.945	0.966	0.935	0.908	0.958	1.167	0.964	0.941	1.007	1.005	0.986	0.93	0.752	0.781	0.803	0.94	0.926	0.951	0.988	1.015	0.969	0.786	0.976	1.043	0.966	0.949	0.962	0.909	0.915	0.937	0.919	0.904	0.907	0.93	0.93	0.819
PF-02341066	10	1.029	0.988	1.005	1.029	0.992	0.967	0.935	0.9635	0.8675	0.919	0.945	0.974	0.904	0.976	0.966	0.879	0.951	1.02	0.939	0.964	0.869	1.003	0.955	0.814	0.703	0.789	0.853	0.946	0.962	0.888	1.005	1.007	0.966	0.866	0.87	1.05	0.954	0.971	0.965	0.898	0.887	0.914	0.912	0.893	0.895	0.853	0.853	0.915
PF-02341066	50	1.068	1.018	1.018	1.068	1.148	1.064	0.905	0.9745	0.9655	1.013	1.007	1.005	0.682	0.668	0.561	0.929	0.955	0.981	0.968	0.957	0.996	1.058	1.006	0.896	0.912	0.893	0.991	0.877	0.933	0.92	1.001	0.995	0.953	1.121	1.14	1.234	0.921	0.933	0.937	0.979	0.978	0.949	1.01	1	0.966	1.017	1.017	1.156
PF-02341066	100	1.107	0.996	1.009	1.107	1.097	1.082	0.8655	0.8835	0.8625	0.998	1.035	0.959	0.527	0.527	0.499	0.826	0.852	0.846	0.985	0.927	0.949	1.005	0.943	0.941	0.766	0.916	0.894	0.809	0.853	0.819	0.989	0.973	0.968	0.953	0.979	1.031	0.904	0.861	0.889	0.923	0.934	0.955	0.983	0.98	0.951	0.997	0.997	0.918
PF-02341066	500	0.922	0.784	0.839	0.922	0.913	0.875	0.5295	0.5735	0.589	0.603	0.561	0.548	0.276	0.251	0.258	0.408	0.327	0.428	0.828	0.834	0.864	0.517	0.507	0.529	0.332	0.374	0.393	0.716	0.727	0.689	0.885	0.91	0.92	0.736	0.691	0.8	0.686	0.736	0.681	0.704	0.823	0.912	0.859	0.883	0.863	0.312	0.312	0.333
PF-02341066	1000	0.912	0.6	0.687	0.912	0.9	0.902	0.38	0.3895	0.369	0.52	0.474	0.503	0.176	0.169	0.166	0.213	0.201	0.177	0.676	0.731	0.678	0.153	0.146	0.17	0.161	0.166	0.178	0.607	0.603	0.611	0.813	0.807	0.83	0.386	0.431	0.387	0.521	0.543	0.508	0.263	0.258	0.335	0.173	0.171	0.222	0.171	0.171	0.15
PF-03758309	0.5	1.118	0.974	0.945	1.118	1.008	0.999	0.773	0.7595	0.814	0.998	1.022	1.032	1.043	0.984	0.917	0.87	0.796	0.766	0.971	0.989	0.954	0.654	0.652	0.59	0.86	0.868	0.797	0.947	0.939	0.877	0.935	0.974	0.95	0.874	0.927	0.966	0.961	0.953	0.887	0.966	0.985	0.997	1.087	1.065	1.014	0.796	0.796	0.799
PF-03758309	1	1.029	0.958	0.979	1.029	0.983	0.968	0.67	0.6115	0.6435	0.942	0.969	0.961	1.069	0.969	0.946	0.6	0.646	0.763	0.967	0.956	0.904	0.55	0.6	0.556	0.713	0.668	0.641	0.834	0.79	0.79	0.942	0.946	0.917	0.778	0.931	0.831	0.74	0.74	0.696	0.962	0.972	0.927	1.027	1.021	0.992	0.609	0.609	0.717
PF-03758309	5	0.761	0.748	0.703	0.761	0.652	0.659	0.4115	0.424	0.4245	0.571	0.606	0.573	1.132	0.922	0.993	0.425	0.522	0.472	0.855	0.863	0.841	0.423	0.467	0.384	0.505	0.511	0.514	0.476	0.462	0.465	0.955	0.928	0.888	0.636	0.725	0.724	0.537	0.536	0.509	0.568	0.586	0.637	0.494	0.501	0.494	0.5	0.5	0.527
PF-03758309	10	0.599	0.487	0.502	0.599	0.49	0.578	0.372	0.38	0.377	0.44	0.381	0.407	0.916	0.956	0.961	0.501	0.435	0.34	0.793	0.796	0.753	0.355	0.345	0.333	0.48	0.488	0.404	0.363	0.329	0.317	0.9	0.923	0.895	0.614	0.741	0.615	0.463	0.439	0.5	0.364	0.339	0.397	0.341	0.391	0.352	0.48	0.48	0.473
PF-03758309	50	0.464	0.27	0.317	0.464	0.423	0.418	0.334	0.33	0.3085	0.25	0.219	0.234	0.869	0.799	0.794	0.431	0.34	0.373	0.698	0.668	0.682	0.275	0.267	0.235	0.387	0.419	0.353	0.259	0.271	0.24	0.697	0.719	0.659	0.527	0.652	0.587	0.458	0.453	0.431	0.274	0.288	0.28	0.314	0.292	0.325	0.409	0.409	0.442
PF-03758309	100	0.41	0.248	0.27	0.41	0.398	0.389	0.293	0.294	0.273	0.233	0.227	0.238	0.655	0.611	0.601	0.367	0.339	0.312	0.6	0.669	0.607	0.252	0.223	0.198	0.317	0.367	0.296	0.268	0.286	0.271	0.669	0.684	0.64	0.568	0.493	0.617	0.423	0.391	0.393	0.258	0.273	0.244	0.311	0.366	0.363	0.361	0.361	0.405
PF-03758309	500	0.213	0.161	0.155	0.213	0.169	0.201	0.169	0.169	0.16	0.191	0.192	0.198	0.373	0.418	0.407	0.2	0.167	0.155	0.49	0.465	0.432	0.09	0.105	0.086	0.116	0.121	0.109	0.214	0.227	0.244	0.533	0.57	0.575	0.255	0.321	0.241	0.246	0.263	0.266	0.217	0.227	0.277	0.355	0.359	0.383	0.109	0.109	0.141
PF-03758309	1000	0.102	0.085	0.08	0.102	0.086	0.096	0.0785	0.0755	0.072	0.118	0.103	0.115	0.246	0.24	0.273	0.104	0.118	0.111	0.409	0.411	0.4	0.064	0.056	0.054	0.06	0.059	0.045	0.238	0.23	0.213	0.531	0.551	0.523	0.136	0.126	0.139	0.082	0.075	0.085	0.223	0.214	0.216	0.264	0.298	0.274	0.033	0.033	0.036
PF-03814735	0.5	1.1	0.965	0.994	1.1	1.022	1.062	1.042	0.991	0.957	1.02	1.044	1.025	1.028	0.992	0.972	1.034	1.133	0.97	0.984	0.973	1.088	0.978	0.958	0.996	1.001	0.939	0.956	0.97	0.972	0.98	1	0.969	0.99	1.29	1.221	1.228	0.976	0.953	0.958	0.925	0.95	1.012	1.014	1.032	0.977	1.017	1.017	1.047
PF-03814735	1	1.049	1.005	0.987	1.049	1.144	1.066	0.927	0.95	1.027	1.015	1.003	1.02	1.081	0.989	0.968	1.028	0.978	1.031	0.96	1.059	0.971	1.014	0.984	0.962	0.91	0.927	1.017	0.952	0.982	0.963	1.012	1	0.954	1.412	1.236	1.237	0.961	0.908	0.954	0.963	0.957	0.964	1.027	1.009	0.97	1.048	1.048	1.039
PF-03814735	5	1.065	1.025	0.988	1.065	1.178	1.107	1.01	0.9705	1.016	1.043	1.006	0.996	0.947	1	0.939	1.056	1.029	1.17	1.021	1.031	0.99	0.961	1.071	0.942	1.006	1.098	1.016	1.012	0.964	0.993	0.959	0.998	0.98	1.772	1.425	1.403	0.979	0.987	0.975	0.986	0.981	0.943	1.026	1.003	0.977	1.124	1.124	1.004
PF-03814735	10	1.031	0.953	0.979	1.031	1.039	1.053	0.9655	0.941	0.939	1.017	0.998	1.003	0.998	0.97	0.998	1.033	1.189	1.113	1.012	1.064	0.995	1.071	1.112	0.935	1.016	1.004	1.027	0.986	1.001	0.975	0.987	1.009	1.001	1.253	1.272	1.098	0.988	0.931	0.974	0.946	0.932	0.962	1.047	0.985	0.948	1.116	1.116	0.957
PF-03814735	50	0.925	0.862	0.874	0.925	0.944	0.882	0.575	0.5715	0.622	0.748	0.705	0.705	0.967	0.899	0.793	0.68	0.688	0.643	1.085	0.947	1.071	0.903	0.906	0.9	0.998	0.874	0.891	0.819	0.813	0.816	0.993	1.016	0.95	0.906	0.829	0.784	0.694	0.698	0.677	0.767	0.754	0.867	0.992	1.011	0.971	1.072	1.072	0.959
PF-03814735	100	0.871	0.918	0.939	0.871	0.83	0.838	0.476	0.476	0.5045	0.68	0.697	0.648	0.91	0.884	0.829	0.583	0.572	0.595	0.94	0.966	1.011	0.726	0.774	0.712	0.639	0.681	0.607	0.588	0.617	0.576	0.95	1.005	0.924	0.778	0.727	0.668	0.644	0.686	0.687	0.558	0.546	0.711	0.208	0.198	0.213	0.732	0.732	0.648
PF-03814735	500	0.58	0.569	0.624	0.58	0.59	0.543	0.1805	0.184	0.18	0.605	0.599	0.551	0.429	0.468	0.45	0.299	0.295	0.307	0.772	0.664	0.776	0.341	0.34	0.356	0.226	0.25	0.274	0.317	0.275	0.301	0.752	0.787	0.752	0.321	0.292	0.293	0.421	0.461	0.414	0.384	0.393	0.507	0.383	0.448	0.39	0.153	0.153	0.166
PF-03814735	1000	0.443	0.456	0.535	0.443	0.423	0.392	0.088	0.086	0.087	0.498	0.48	0.476	0.382	0.394	0.399	0.198	0.154	0.186	0.574	0.526	0.5	0.121	0.122	0.129	0.137	0.129	0.123	0.224	0.222	0.235	0.659	0.624	0.603	0.246	0.22	0.191	0.131	0.127	0.13	0.257	0.24	0.296	0.206	0.227	0.22	0.094	0.094	0.099
PF-04691502	0.5	1.122	0.999	0.991	1.122	1.112	1.022	0.93	0.9795	0.943	0.988	1.001	0.987	1.088	1.036	0.972	1.002	0.892	0.914	0.945	1.013	1	0.96	1.01	0.948	0.986	1.021	0.981	0.982	0.992	0.978	1.009	0.988	1	1.116	1.165	1.105	0.936	0.944	0.894	0.945	0.941	0.964	1.038	1.043	1	1.123	1.123	1.091
PF-04691502	1	1.096	1.002	0.982	1.096	1.078	1.015	0.9675	1.01	0.9365	0.961	0.998	0.989	1.112	0.95	0.976	0.905	1.006	0.911	0.995	1.01	0.937	0.938	1.011	0.902	0.918	0.86	0.909	0.969	1.011	0.931	0.968	0.979	0.953	1.075	1.057	0.835	0.899	0.96	0.89	0.977	0.977	0.972	1.055	1.036	0.988	1.078	1.078	1.05
PF-04691502	5	1.089	1.034	0.979	1.089	1.044	1.002	0.8455	0.898	0.814	0.991	0.994	0.972	1.084	1.028	1.015	0.75	0.83	0.757	0.974	0.856	0.943	0.945	0.892	0.887	0.958	0.959	0.925	0.928	0.929	0.913	0.979	1.003	0.988	1.024	1.246	1.324	0.921	0.922	0.883	0.967	0.956	0.974	1.043	1.04	0.992	0.932	0.932	1.075
PF-04691502	10	1.041	0.984	0.948	1.041	1.075	1.022	0.7705	0.7925	0.778	0.9	0.922	0.895	0.909	0.958	0.973	0.882	0.74	0.756	0.848	0.832	0.886	0.882	0.857	0.818	0.967	0.896	0.855	0.86	0.845	0.793	0.965	0.97	0.937	0.998	1.038	0.845	0.852	0.88	0.789	0.841	0.833	0.907	1.035	1.014	0.975	0.908	0.908	0.977
PF-04691502	50	1.002	0.954	0.938	1.002	1.026	0.951	0.453	0.41	0.404	0.76	0.782	0.802	1.033	0.925	0.873	0.368	0.373	0.298	0.619	0.623	0.599	0.467	0.518	0.474	0.683	0.717	0.674	0.546	0.556	0.516	0.899	0.909	0.855	0.586	0.653	0.561	0.696	0.639	0.669	0.578	0.58	0.651	1.107	1.097	1.097	0.626	0.626	0.657
PF-04691502	100	0.813	0.91	0.882	0.813	0.845	0.756	0.3115	0.314	0.291	0.613	0.636	0.606	0.839	0.817	0.775	0.186	0.162	0.157	0.518	0.466	0.499	0.291	0.321	0.326	0.556	0.601	0.578	0.36	0.339	0.344	0.834	0.826	0.808	0.471	0.415	0.459	0.632	0.596	0.578	0.292	0.337	0.421	1.023	1.065	0.998	0.528	0.528	0.504
PF-04691502	500	0.243	0.38	0.402	0.243	0.243	0.219	0.122	0.1275	0.1225	0.22	0.229	0.244	0.342	0.345	0.357	0.04	0.038	0.037	0.255	0.231	0.24	0.054	0.067	0.063	0.194	0.204	0.218	0.134	0.142	0.134	0.462	0.48	0.492	0.154	0.16	0.159	0.353	0.39	0.365	0.125	0.125	0.141	0.429	0.461	0.45	0.169	0.169	0.184
PF-04691502	1000	0.191	0.276	0.258	0.191	0.25	0.202	0.0945	0.0965	0.0955	0.186	0.18	0.168	0.184	0.196	0.177	0.025	0.024	0.022	0.185	0.188	0.191	0.034	0.037	0.043	0.063	0.067	0.073	0.096	0.096	0.094	0.286	0.295	0.289	0.109	0.097	0.079	0.319	0.322	0.309	0.059	0.06	0.068	0.271	0.267	0.262	0.097	0.097	0.099
PF-332991	0.5	1.12	1.008	0.937	1.12	1.108	1.027	0.9505	1.013	0.9495	0.998	1.003	0.997	1.012	1.002	0.87	1.106	0.984	1.051	1.082	0.94	1.105	1.003	1.067	0.994	0.981	1.059	0.781	1.029	1.042	0.937	0.994	1.006	0.999	1.039	1.114	0.957	1.104	1.031	0.957	0.996	1.01	1.012	1.117	1.128	1.061	1.102	1.102	1.14
PF-332991	1	1.157	1.023	1.012	1.157	1.106	1.107	0.9175	0.958	0.9595	1.018	1.08	1.075	1.035	0.934	0.993	0.887	1.06	0.863	1.041	1.039	1.029	1.064	1.044	0.914	1.041	0.944	0.825	1.052	1.062	0.92	1.033	1.03	0.982	1.088	1.154	0.983	1.07	1.031	0.993	1.036	1.023	1.039	1.125	1.132	1.044	1.135	1.135	1.081
PF-332991	5	1.114	1.042	1.003	1.114	1.087	1.095	0.9285	0.912	0.879	1.07	0.992	1.013	1.106	0.901	0.854	1.089	0.972	0.972	1.079	1.054	1.071	0.958	0.98	0.885	1.051	1.03	1.024	1.024	1.062	0.989	1.053	1.057	1.038	1.245	1.093	1.131	1.117	1.126	1.014	1.074	1.021	0.988	1.147	1.147	1.065	1.216	1.216	1.189
PF-332991	10	1.118	1.024	1.013	1.118	1.08	1.009	0.8385	0.867	0.7825	1.005	1.001	1.029	1.089	0.947	0.936	1.292	1.093	1.071	1.039	1.053	1.07	0.99	0.942	0.784	1.061	1.062	0.906	1	1.042	0.905	1.032	1.038	0.974	1.179	1.163	1.17	1.085	1.051	0.945	1.019	1.031	1.001	1.148	1.106	1.086	1.177	1.177	1.31
PF-332991	50	1.053	1	0.948	1.053	1.091	0.957	0.6035	0.6845	0.6425	0.971	1.029	1.072	1.024	1.019	0.941	1.024	1.036	0.959	1.065	1.024	1.033	0.707	0.707	0.677	1.174	0.978	0.884	0.882	0.852	0.792	0.99	0.998	0.968	1.481	1.473	1.177	1.13	1.074	1.05	0.976	0.976	1.025	1.128	1.15	1.078	1.134	1.134	1.193
PF-332991	100	1.022	0.962	0.971	1.022	1.007	0.895	0.558	0.578	0.5735	0.94	0.94	0.962	1.053	0.956	0.847	1.08	1.063	1.055	1.007	1.007	1.053	0.551	0.579	0.559	1.04	1.083	0.871	0.769	0.758	0.739	0.976	1.017	0.955	1.277	1.264	1.179	1.14	1.05	1.026	0.955	0.983	1.03	1.157	1.178	1.065	1.143	1.143	1.287
PF-332991	500	0.892	0.847	0.849	0.892	0.892	0.803	0.508	0.468	0.497	0.713	0.77	0.738	0.885	0.72	0.789	1.002	1.057	0.967	1.016	0.998	1.001	0.508	0.471	0.455	0.829	0.814	0.779	0.612	0.624	0.564	0.883	0.923	0.903	0.764	0.717	0.775	1.078	0.999	0.991	0.851	0.855	0.975	1.084	1.103	1.096	1.018	1.018	1.029
PF-332991	1000	0.936	0.794	0.82	0.936	0.898	0.788	0.4775	0.487	0.482	0.606	0.64	0.655	0.779	0.741	0.7	0.863	0.923	0.624	0.991	0.958	1.006	0.434	0.44	0.399	0.69	0.756	0.697	0.559	0.591	0.535	0.886	0.878	0.855	0.47	0.514	0.457	1.071	0.997	0.973	0.814	0.914	0.887	1.074	1.094	1.057	0.848	0.848	0.931
PLX-4720	0.5	0.937	0.957	1	0.937	1.015	0.954	0.9175	0.875	0.8855	0.916	0.91	0.933	0.98	0.93	0.967	0.84	0.849	0.899	0.846	0.836	0.864	0.964	0.965	0.822	0.689	0.683	0.802	0.871	0.886	0.867	0.974	0.969	0.971	0.725	0.811	1.013	0.89	0.876	0.948	0.889	0.904	0.914	0.859	0.848	0.87	0.835	0.835	0.802
PLX-4720	1	1.043	0.956	0.988	1.043	1.044	0.981	1.022	0.939	0.971	0.913	0.93	0.941	0.985	0.967	0.935	0.814	1.008	1.054	0.926	0.862	0.869	0.917	0.899	0.932	0.737	0.687	0.722	0.855	0.9	0.896	0.957	0.977	0.946	1.125	0.914	0.961	0.887	0.903	0.938	0.918	0.914	0.944	0.882	0.865	0.898	0.858	0.858	0.881
PLX-4720	5	0.969	0.975	1.004	0.969	0.977	0.947	1.004	0.985	0.9285	0.926	0.925	0.954	1.026	1.05	0.935	0.876	0.884	0.859	0.97	0.928	0.861	0.975	0.996	0.948	0.778	0.804	0.844	0.928	0.941	0.909	0.976	1.022	1.004	0.934	0.91	1.039	0.915	0.946	0.939	0.931	0.93	0.941	0.884	0.868	0.918	0.888	0.888	0.897
PLX-4720	10	1.065	0.968	0.968	1.065	1.028	0.995	0.962	1.018	0.9345	0.96	0.97	0.962	1.03	0.976	0.949	0.861	0.966	0.996	0.952	0.868	0.92	0.993	0.983	0.971	0.796	0.856	0.822	0.92	0.952	0.94	1.021	1.045	1.003	0.84	0.92	1.223	0.98	0.955	0.941	0.927	0.933	0.965	0.921	0.905	0.885	0.803	0.803	0.887
PLX-4720	50	1.07	1.002	0.915	1.07	1.082	1.075	0.928	0.965	0.9735	1.009	0.985	0.983	1.126	1.035	0.813	0.935	1.032	1.072	1.022	0.974	0.972	1.05	1.05	0.92	0.821	0.878	0.952	0.944	0.951	0.927	0.95	0.994	0.967	1.156	1.232	1.116	0.965	0.941	0.94	0.983	0.981	0.964	0.978	0.909	0.945	1.055	1.055	1.121
PLX-4720	100	1.113	0.991	0.981	1.113	1.092	1.107	1.001	1.0015	1.001	0.994	0.998	0.993	1.074	1.104	0.955	0.83	0.913	1.094	1.076	0.959	1.018	1.075	0.947	0.942	0.976	0.87	0.999	0.968	0.941	0.965	0.977	1.039	1.012	1.377	1.212	1.15	0.967	0.97	0.962	0.962	0.987	0.99	0.98	0.98	0.975	1.071	1.071	1.204
PLX-4720	500	1.093	0.944	0.766	1.093	1.131	1.052	0.9535	1.006	0.9765	0.969	0.956	0.955	1.123	1.005	0.878	0.771	0.929	0.993	1.083	0.995	0.96	0.872	1.029	0.896	0.839	0.89	0.884	0.926	0.948	0.924	0.941	0.947	0.959	0.966	1.169	1.192	0.937	0.938	0.921	0.967	0.97	0.961	0.993	0.985	0.956	1.113	1.113	1.097
PLX-4720	1000	1.113	0.976	1.015	1.113	1.083	1.041	0.8765	1.0045	1.0375	1.015	0.989	1.027	1.071	1.094	0.924	0.895	1.001	1.118	1.078	0.944	1.007	0.987	0.97	0.987	0.839	0.871	0.901	0.937	0.952	1	1.035	1.021	0.963	0.922	0.849	0.962	0.927	0.921	0.934	0.99	0.969	0.964	0.991	0.959	0.975	1.075	1.075	1.24
RESVERATROL	0.5	NA	0.827	1.024	1.103	1.112	1.01	0.977	1.0525	0.956	1.014	1.022	1.012	0.795	0.993	0.703	0.883	0.997	1.035	0.979	1.048	0.993	1.058	0.977	0.956	1.047	1.011	1.083	0.993	1.051	0.979	0.982	1.007	1.001	1.148	1.214	0.872	0.946	0.909	0.954	1.011	1.032	0.98	0.995	1.033	1.032	1.316	1.02	1.156
RESVERATROL	1	NA	1.077	1.054	1.121	1.103	0.968	0.994	0.975	0.994	1.017	1.058	1.076	0.863	0.854	0.898	0.996	1.189	1.043	1.098	1.027	1.078	1.015	1.071	1.015	1.053	1.08	1.029	1.012	1.071	1.107	1.036	1.007	1.021	0.951	1.028	0.947	1.011	0.964	0.954	1.165	1.108	1.046	1.107	1.113	1.098	1.189	1.257	1.279
RESVERATROL	5	NA	0.991	1.021	1.113	1.075	0.972	1.0705	1.0355	1.0635	1.018	1.027	1.009	0.848	0.925	0.724	1.022	1.14	1.231	1.078	1.017	1.022	1.123	1.064	1.048	1.084	1.069	1.153	1.031	1.084	1.098	1.022	1.018	1.04	1.102	1.061	1.049	1.053	1.041	1.084	1.05	0.996	1.054	1.062	1.092	1.063	1.344	1.213	1.17
RESVERATROL	10	NA	1.063	1.066	1.146	1.087	0.908	1.066	1.106	1.0435	1.045	1.004	1.019	0.79	0.704	0.673	1.004	1.059	1.156	1.015	1.131	1.044	1.167	1.065	1.051	1.248	1.127	1.177	1.127	1.154	1.168	1.046	1.038	1.012	1.129	1.135	1.146	1.019	1.04	1.111	0.998	1.018	0.971	1.1	1.095	1.103	1.186	1.296	1.197
RESVERATROL	50	NA	0.751	1.02	1.099	1.054	0.99	1.027	1.02	0.9775	1.024	1.016	1.04	0.775	0.954	0.752	0.972	1.098	1.273	1.075	1.069	1.133	1.035	1.005	1.033	1.128	0.995	1.079	1.013	1.053	1.055	1.035	1.058	1.098	1.421	1.246	0.977	0.974	1.044	1.004	0.999	0.996	1.009	1.026	1.076	1.064	1.327	1.133	1.325
RESVERATROL	100	NA	0.824	1.069	1.153	1.122	0.962	1.0605	1.046	1.058	1.066	1.023	1.094	0.98	0.888	0.762	1.117	1.166	1.012	1.086	1.066	1.137	1.059	1.063	1.132	1.201	1.143	1.093	1.076	1.126	1.127	1.019	1.112	1.039	1.198	1.421	1.436	0.996	1.06	1.088	1.055	1.129	1.065	1.098	1.157	1.123	1.307	1.23	1.129
RESVERATROL	500	NA	0.987	1.039	1.113	1.067	0.953	1.049	1.05	1.021	1.041	1.024	1.071	0.937	0.9	0.798	0.919	1.158	1.073	1.097	1.04	1.06	0.918	0.99	0.999	1.073	1.007	1.053	1.03	1.055	1.009	1.023	0.996	0.974	1.124	1.182	1.177	0.958	0.952	0.943	1.026	1.055	1.023	1.064	1.103	1.089	1.304	1.146	1.272
RESVERATROL	1000	NA	1.151	1.07	1.112	1.105	0.906	1.03	1.081	0.991	1.04	1.09	1.066	0.995	0.967	0.81	1.018	1.093	1.063	1.091	0.984	0.967	1.082	1.042	1.029	1.146	1.063	1.146	1.015	1.073	1.063	1.05	1.036	1.048	1.127	1.23	1.156	0.954	1.029	1.058	1.173	1.186	1.134	1.091	1.138	1.11	1.249	1.179	1.105
RO-3306	0.2	NA	0.812	0.957	1.048	1.021	1.073	0.9515	0.9995	0.9885	1.012	0.951	1.008	0.963	0.789	0.813	0.85	1.068	1.088	0.553	0.966	0.981	0.906	1.021	1.01	1.043	0.913	0.889	0.951	0.991	0.964	0.985	1.021	0.996	0.939	0.887	1.02	0.97	0.96	0.985	0.991	1.025	0.955	0.968	0.995	1.016	1.204	1.133	1.203
RO-3306	0.4	NA	0.857	1.017	1.06	1.06	1.104	0.999	1.1	0.921	1.004	1.033	1.047	0.818	0.993	0.945	0.864	0.984	0.982	1.048	1.009	0.982	1.003	0.97	0.953	0.997	0.982	0.897	0.982	1.022	1.017	1.001	1.001	1.042	1.352	1.187	0.839	0.97	0.967	1.004	0.919	1.139	1.085	0.997	1.088	1.028	1.149	1.213	1.076
RO-3306	0.5	NA	NA	NA	NA	NA	NA	NA	NA	NA	NA	NA	NA	NA	NA	NA	NA	NA	NA	NA	NA	NA	NA	NA	NA	NA	NA	NA	NA	NA	NA	NA	NA	NA	NA	NA	NA	NA	NA	NA	NA	NA	NA	NA	NA	NA	NA	NA	NA
RO-3306	1	NA	NA	NA	NA	NA	NA	NA	NA	NA	NA	NA	NA	NA	NA	NA	NA	NA	NA	NA	NA	NA	NA	NA	NA	NA	NA	NA	NA	NA	NA	NA	NA	NA	NA	NA	NA	NA	NA	NA	NA	NA	NA	NA	NA	NA	NA	NA	NA
RO-3306	2	NA	0.962	0.941	1.099	1.071	1.006	1.051	1.009	1	1.033	1.023	1.022	0.963	0.772	0.775	0.793	1.092	1.126	1.127	1.042	1.085	1	0.959	1.004	1.006	1.071	1.05	1.021	1.031	1.059	1.051	1.033	1.077	1.067	1.066	0.94	1	1.023	1.064	1.051	1.012	1.046	1.033	1.06	1.031	1.245	1.126	1.092
RO-3306	4	NA	0.881	0.994	1.111	1.109	1.013	0.999	1.057	0.9865	1.036	1.028	1.056	0.799	1.028	0.863	0.93	1.216	1.185	1.125	1.059	1.004	1.079	1.039	0.979	1.019	1.122	0.953	1.017	1.094	1.037	1.032	1.047	1.047	1.029	1.181	0.985	1.004	1.049	1.085	1.007	0.994	0.967	1	1.026	1.05	1.189	1.173	1.078
RO-3306	5	NA	NA	NA	NA	NA	NA	NA	NA	NA	NA	NA	NA	NA	NA	NA	NA	NA	NA	NA	NA	NA	NA	NA	NA	NA	NA	NA	NA	NA	NA	NA	NA	NA	NA	NA	NA	NA	NA	NA	NA	NA	NA	NA	NA	NA	NA	NA	NA
RO-3306	10	NA	NA	NA	NA	NA	NA	NA	NA	NA	NA	NA	NA	NA	NA	NA	NA	NA	NA	NA	NA	NA	NA	NA	NA	NA	NA	NA	NA	NA	NA	NA	NA	NA	NA	NA	NA	NA	NA	NA	NA	NA	NA	NA	NA	NA	NA	NA	NA
RO-3306	20	NA	0.954	0.955	0.972	0.972	1.045	0.998	1.0155	1.0485	0.994	0.997	1.01	0.696	0.866	0.878	0.781	0.875	1.006	1.058	0.992	0.962	0.986	1.024	1.011	0.815	0.82	0.888	0.981	0.969	1.016	1.044	1.04	1.056	0.885	0.947	0.802	1	0.972	1.01	0.888	0.989	1.003	0.936	0.954	0.907	0.873	0.857	0.713
RO-3306	40	NA	1.196	0.986	1.005	0.966	1.095	0.995	1.0215	1.0425	1.057	0.971	0.989	0.869	0.87	0.864	0.781	0.897	1.024	1.121	0.97	1.018	1.137	1.02	0.989	0.855	0.867	0.894	1.007	1.076	1.015	1.009	1.071	1.074	0.876	1.134	0.854	1.066	1.102	1.055	0.917	0.952	0.952	0.948	0.973	0.969	0.967	0.851	0.788
RO-3306	50	NA	NA	NA	NA	NA	NA	NA	NA	NA	NA	NA	NA	NA	NA	NA	NA	NA	NA	NA	NA	NA	NA	NA	NA	NA	NA	NA	NA	NA	NA	NA	NA	NA	NA	NA	NA	NA	NA	NA	NA	NA	NA	NA	NA	NA	NA	NA	NA
RO-3306	100	NA	NA	NA	NA	NA	NA	NA	NA	NA	NA	NA	NA	NA	NA	NA	NA	NA	NA	NA	NA	NA	NA	NA	NA	NA	NA	NA	NA	NA	NA	NA	NA	NA	NA	NA	NA	NA	NA	NA	NA	NA	NA	NA	NA	NA	NA	NA	NA
RO-3306	200	NA	1.06	0.971	0.994	0.961	1.059	0.9215	0.9265	0.889	0.916	0.978	0.983	0.992	1.06	0.941	0.736	0.804	0.765	0.883	0.908	0.978	0.728	0.882	0.793	0.794	0.795	0.854	0.948	1	0.974	0.967	1.036	1.068	0.742	0.763	0.703	0.907	0.891	0.926	0.958	1.076	1.01	0.863	0.88	0.902	0.886	0.935	0.747
RO-3306	400	NA	0.807	0.816	0.983	1.012	1.036	0.5655	0.6955	0.6255	0.661	0.664	0.739	1.028	1.059	0.93	0.566	0.724	0.747	0.767	0.699	0.742	0.647	0.712	0.704	0.71	0.689	0.774	0.978	1.029	1.065	0.977	1.029	1.036	0.444	0.523	0.501	0.529	0.59	0.619	0.86	0.94	0.93	0.674	0.752	0.803	0.883	0.711	0.642
RO-3306	500	NA	NA	NA	NA	NA	NA	NA	NA	NA	NA	NA	NA	NA	NA	NA	NA	NA	NA	NA	NA	NA	NA	NA	NA	NA	NA	NA	NA	NA	NA	NA	NA	NA	NA	NA	NA	NA	NA	NA	NA	NA	NA	NA	NA	NA	NA	NA	NA
RO-3306	1000	NA	NA	NA	NA	NA	NA	NA	NA	NA	NA	NA	NA	NA	NA	NA	NA	NA	NA	NA	NA	NA	NA	NA	NA	NA	NA	NA	NA	NA	NA	NA	NA	NA	NA	NA	NA	NA	NA	NA	NA	NA	NA	NA	NA	NA	NA	NA	NA
SALINOMYCIN	0.5	1.037	0.948	1.011	1.037	1.029	1.096	0.988	0.9565	0.967	0.991	0.997	0.982	0.874	1.018	1.068	1.016	1.07	1.083	1.009	1.057	0.953	0.879	0.947	0.968	0.982	1.021	1.013	0.941	0.968	0.981	0.957	1.036	0.971	0.925	1.046	1.049	0.907	0.955	0.925	0.938	0.97	0.948	1.038	1.012	1.001	1.002	1.002	0.936
SALINOMYCIN	1	1.048	0.971	1.008	1.048	1.052	0.973	1.021	0.9105	0.97	0.966	0.975	0.966	0.8	1.003	1.033	1.026	0.988	1.014	0.9	1.02	1.033	0.955	0.942	0.928	0.973	0.968	1.088	0.904	0.957	0.962	0.962	1.033	0.948	0.965	0.997	1.24	0.92	0.937	0.932	0.935	0.938	0.957	1.008	1.021	0.999	0.947	0.947	0.813
SALINOMYCIN	5	1.064	1.007	1.039	1.064	1.037	1.029	0.9485	1.102	0.959	0.989	0.98	1.023	0.932	1.049	1.099	0.968	1.178	1.221	0.966	1.017	1.045	1.064	0.999	0.937	1.022	1.102	1.05	0.96	1.001	0.978	1.011	1.024	0.986	1.1	1.109	1.061	0.985	0.958	0.951	0.944	0.963	0.984	1.03	0.999	1.006	0.988	0.988	0.862
SALINOMYCIN	10	1.044	0.987	1.025	1.044	1.048	1.093	0.917	0.9725	1.009	0.957	0.968	0.973	0.807	1.057	1.091	0.934	1.116	1.027	0.941	1.035	1.081	0.958	0.989	0.989	1.163	1.036	1.121	0.895	0.962	0.981	0.961	0.969	0.967	1.061	0.977	1.106	0.905	0.936	0.944	0.909	0.947	0.939	1.024	1.036	0.997	0.876	0.876	0.889
SALINOMYCIN	50	1.133	1.045	1.019	1.133	1.096	1.096	0.9445	0.9135	0.9395	1.02	1.022	1.041	0.899	1.131	1.11	1.038	0.92	1.162	0.855	0.847	0.831	0.933	0.96	0.896	1.042	0.998	1.103	1.003	1.006	1.009	1.036	1.028	1.046	0.994	1.155	1.039	0.88	0.847	0.825	0.981	0.947	1.008	1.023	1.014	0.989	1.116	1.116	0.948
SALINOMYCIN	100	1.138	1.058	1.009	1.138	1.112	1.044	0.826	0.8155	0.8415	0.822	0.882	0.87	0.784	1.091	1.104	0.986	0.847	0.858	0.501	0.536	0.493	0.752	0.746	0.742	1.041	1.142	1.083	0.866	0.865	0.882	1.083	1.081	1.078	1.035	1.083	1.159	0.645	0.654	0.664	0.773	0.804	0.799	0.957	0.98	0.96	1.14	1.14	1.054
SALINOMYCIN	500	0.74	0.982	0.981	0.74	0.631	0.569	0.207	0.192	0.2135	0.034	0.036	0.04	1.013	0.849	0.865	0.499	0.494	0.435	0.164	0.175	0.163	0.251	0.23	0.223	0.626	0.593	0.546	0.165	0.163	0.173	0.87	0.941	0.951	0.102	0.094	0.076	0.25	0.24	0.232	0.108	0.136	0.123	0.242	0.252	0.248	0.772	0.772	0.744
SALINOMYCIN	1000	0.543	0.744	0.783	0.543	0.549	0.6	0.1475	0.153	0.137	0.048	0.084	0.056	0.654	0.437	0.443	0.273	0.276	0.263	0.149	0.162	0.143	0.11	0.132	0.142	0.374	0.409	0.408	0.079	0.078	0.086	0.634	0.739	0.709	0.061	0.053	0.047	0.128	0.141	0.14	0.054	0.051	0.053	0.119	0.11	0.116	0.477	0.477	0.509
SAPACITABINE	0.5	NA	1.082	0.987	1.054	0.915	0.989	0.9035	1.01	0.9265	0.892	0.894	0.911	0.954	1.05	0.877	0.883	0.897	0.783	0.919	0.882	0.945	0.879	0.902	0.879	0.652	0.729	0.729	0.911	0.925	0.873	1.016	0.952	0.956	1.036	0.741	0.781	0.969	0.917	0.883	0.848	0.891	0.866	0.934	0.867	0.905	0.77	0.83	0.819
SAPACITABINE	1	NA	1.066	1.025	0.99	0.909	0.953	0.951	0.9305	0.983	0.913	0.904	0.919	0.981	1.021	1.045	0.827	0.78	0.828	0.867	0.935	0.922	0.839	0.923	0.895	0.672	0.709	0.744	0.926	0.895	0.872	1.033	0.919	0.957	0.681	0.808	0.832	0.919	0.856	0.84	0.895	0.907	0.893	0.943	0.896	0.912	0.831	0.808	0.793
SAPACITABINE	5	NA	1.127	1.03	0.976	0.866	0.889	0.926	0.987	0.8695	0.943	0.908	0.93	1.037	1.076	1.07	0.996	0.9	1.013	0.895	0.969	0.928	0.94	1.027	0.965	0.766	0.744	0.773	0.929	0.967	0.934	1.013	0.975	0.946	1.092	0.95	0.773	0.938	0.895	0.899	0.828	0.841	0.833	0.932	0.906	0.922	0.903	0.876	0.845
SAPACITABINE	10	NA	1.085	1.042	0.948	0.735	0.71	0.919	0.9475	0.83	0.906	0.89	0.937	1.009	1.066	1.06	0.885	0.863	0.899	0.963	0.921	0.921	0.85	0.937	1.052	0.59	0.603	0.73	0.931	0.899	0.869	1.028	0.975	0.984	0.833	0.822	0.935	0.842	0.793	0.8	0.79	0.904	0.87	0.904	0.877	0.893	0.789	0.718	0.83
SAPACITABINE	50	NA	1.112	1.046	0.603	0.568	0.507	0.628	0.64	0.5865	1.019	0.937	0.969	1.2	1.117	1.044	0.841	0.881	0.849	0.904	0.823	0.931	0.946	0.934	0.899	0.616	0.557	0.625	0.593	0.617	0.592	0.982	0.932	0.94	1.1	0.953	0.851	0.38	0.345	0.378	0.935	1.007	0.979	1.02	0.981	0.992	0.777	0.788	0.763
SAPACITABINE	100	NA	1.185	1.046	0.422	0.451	0.235	0.495	0.4715	0.4785	0.854	0.802	0.836	1.149	1.181	1.16	0.584	0.503	0.523	0.714	0.758	0.826	0.8	0.824	0.822	0.413	0.418	0.412	0.37	0.355	0.345	0.838	0.761	0.767	1.073	1.014	0.832	0.257	0.274	0.254	0.934	0.907	0.933	0.93	0.938	0.917	0.488	0.583	0.626
SAPACITABINE	500	NA	1.105	0.993	0.201	0.207	0.136	0.3365	0.3265	0.3135	0.175	0.244	0.208	0.972	0.934	0.938	0.087	0.078	0.079	0.528	0.54	0.516	0.529	0.489	0.542	0.156	0.189	0.228	0.113	0.112	0.145	0.318	0.299	0.297	0.813	0.87	0.751	0.138	0.138	0.123	0.308	0.3	0.271	0.351	0.31	0.373	0.18	0.204	0.214
SAPACITABINE	1000	NA	0.977	0.906	0.144	0.143	0.097	0.3005	0.2955	0.3025	0.231	0.217	0.224	0.755	0.67	0.683	0.052	0.059	0.056	0.418	0.441	0.455	0.34	0.363	0.329	0.144	0.157	0.186	0.221	0.228	0.203	0.296	0.243	0.246	0.915	0.73	0.647	0.156	0.144	0.142	0.164	0.15	0.136	0.151	0.152	0.17	0.133	0.166	0.159
SAR-20106	0.5	NA	0.865	1.012	1.127	1.111	0.943	1.104	1.0675	0.999	1.026	0.999	1.005	1.018	1.031	0.78	0.991	0.981	1.176	1.171	1.101	1.054	1.118	0.985	1.025	0.947	0.974	0.96	0.99	1.074	1.035	1.05	0.989	1.016	1.288	1.03	0.945	0.962	0.972	0.978	0.973	0.959	0.984	1.072	1.043	1.063	1.114	1.204	1.215
SAR-20106	1	NA	1.12	1.045	1.185	1.108	0.934	1.038	1.0225	1.0145	1.006	1.036	0.989	0.992	0.953	0.867	0.953	0.984	0.956	1.069	1.065	1.012	1.036	1.024	0.887	0.9	0.93	0.919	1.012	1.083	1.045	1.034	1.016	1.039	0.964	1.048	1.128	0.912	0.994	0.937	0.928	0.972	0.994	1.079	1.101	1.052	1.135	1.201	1.225
SAR-20106	5	NA	1.108	1.058	1.106	1.136	0.951	1.057	1.07	1.029	0.995	0.978	1.014	1.053	0.988	0.91	0.93	1.029	1.101	1.046	1.092	1.067	0.978	1.152	0.968	0.901	1.023	0.911	1.012	1.053	1.086	1.06	1.039	1.008	1.041	0.923	1.033	1.011	0.99	1.041	1.046	1.059	1.043	1.057	1.086	1.068	1.132	1.137	1.235
SAR-20106	10	NA	1.058	1.041	1.083	1.114	0.898	1.0175	1.1315	0.9895	0.99	0.986	0.996	1.006	0.913	0.974	1.083	0.911	1.054	1.151	1.036	1.017	1.161	0.935	1.062	0.963	1.04	1.066	1.029	1.068	1.075	1.14	1.023	1.055	1.024	1.092	0.94	1.012	1.031	1.001	0.951	0.993	0.993	1.064	1.07	1.071	1.138	1.146	1.126
SAR-20106	50	NA	1.02	1.033	1.193	1.098	0.994	1.1095	1.1	1.1115	1.05	0.981	1.012	1.106	0.969	0.998	1.015	0.978	1.223	1.2	1.135	1.059	1.083	0.996	1.094	0.968	1.061	1.14	1.082	1.108	1.143	1.027	1.04	1.026	0.827	0.918	0.88	0.973	1.031	1.004	1.047	1.137	1.032	1.16	1.131	1.102	1.499	1.38	1.289
SAR-20106	100	NA	1.069	1.035	1.045	1.06	0.839	1.1435	1.0255	1.057	0.997	0.996	1.014	1.113	1.072	0.96	0.777	1.016	0.915	0.954	1.015	0.976	0.956	1.006	0.975	0.88	1.02	1.071	1.063	1.144	1.145	1.042	1.04	1.076	0.579	0.743	0.804	0.797	0.849	0.916	1.102	1.091	1.074	1.108	1.108	1.075	1.39	1.309	1.256
SAR-20106	500	NA	0.497	0.541	0.325	0.406	0.476	0.658	0.6875	0.598	0.604	0.608	0.646	1.079	0.981	0.888	0.37	0.496	0.444	0.719	0.732	0.726	0.376	0.425	0.4	0.712	0.866	0.927	0.992	1.076	1.083	1.06	1.064	1.066	0.247	0.256	0.253	0.123	0.114	0.119	0.542	0.6	0.703	0.637	0.663	0.826	1.178	0.944	1.124
SAR-20106	1000	NA	0.093	0.063	0.151	0.165	0.095	0.427	0.4595	0.404	0.153	0.148	0.179	0.06	0.073	0.064	0.199	0.293	0.291	0.469	0.515	0.473	0.256	0.212	0.203	0.455	0.52	0.608	0.847	0.883	0.937	1.012	1.007	0.979	0.247	0.263	0.249	0.095	0.092	0.085	0.191	0.225	0.234	0.089	0.113	0.127	0.988	0.94	0.905
SNX-5422	0.5	1.033	1.039	0.96	1.033	1.029	1.038	0.9935	1.0085	1.0215	1.016	1.022	0.993	1.03	1.038	1.006	0.983	1.016	1.047	1.009	0.969	0.991	0.991	1.019	0.996	0.992	1.109	0.898	1.034	1.083	1.015	0.986	1.021	1.012	1.002	1.223	1.078	0.985	0.999	0.988	0.981	0.981	0.986	1.11	1.112	1.069	1.134	1.134	1.193
SNX-5422	1	1.057	0.992	0.978	1.057	1.038	1.082	0.996	0.9685	0.89	1.028	1.084	1.01	1.034	1.013	0.964	1.031	0.883	1.06	1.052	1.011	1.034	1.04	1.1	0.961	0.982	0.86	0.846	1.032	1.074	0.981	1.021	1.034	1.051	1.033	1.137	1.072	1.021	1.04	0.964	1.011	0.994	1.006	1.114	1.139	1.068	1.1	1.1	1.23
SNX-5422	5	1.086	1.045	0.993	1.086	1.079	1.066	1.02	1.057	0.992	1.095	1.07	1.065	1.03	1.027	0.959	0.866	1.144	1.092	1.069	1.038	1.102	1.052	1.048	0.957	0.903	1.013	0.921	1.102	1.113	1.044	1.059	1.054	1.017	1.134	1.109	1.235	1.095	1.037	1.007	1.052	1.021	1.017	1.113	1.115	1.094	1.176	1.176	1.125
SNX-5422	10	1.093	0.992	1	1.093	1.123	1.033	1.022	0.957	1.0035	1.065	1.044	1.004	0.967	0.958	0.993	0.72	0.686	0.697	1.06	1.067	1.168	0.969	0.968	0.924	0.9	0.983	0.829	1.14	1.147	1.051	1.044	1.067	1.067	0.896	1.007	0.938	1.073	1.034	0.98	1.015	1.022	0.956	1.122	1.102	1.086	1.133	1.133	1.18
SNX-5422	50	0.239	0.376	0.354	0.239	0.195	0.191	0.3815	0.3475	0.37	0.029	0.028	0.027	1.06	0.924	0.908	0.029	0.034	0.034	0.774	0.786	0.741	0.26	0.264	0.271	0.324	0.27	0.287	0.514	0.507	0.466	1.037	1.022	1.008	0.438	0.493	0.422	0.082	0.093	0.083	0.679	0.766	0.923	0.781	0.832	0.914	0.114	0.114	0.14
SNX-5422	100	0.338	0.147	0.151	0.338	0.275	0.27	0.3165	0.283	0.261	0.056	0.055	0.042	0.28	0.25	0.367	0.022	0.025	0.022	0.53	0.502	0.477	0.11	0.105	0.113	0.187	0.171	0.169	0.352	0.379	0.322	0.598	0.618	0.688	0.265	0.274	0.289	0.123	0.142	0.119	0.23	0.251	0.291	0.169	0.159	0.157	0.073	0.073	0.075
SNX-5422	500	0.102	0.082	0.092	0.102	0.082	0.076	0.078	0.074	0.091	0.037	0.037	0.039	0.117	0.109	0.133	0.024	0.028	0.025	0.401	0.368	0.403	0.067	0.069	0.066	0.09	0.086	0.093	0.122	0.139	0.129	0.196	0.177	0.184	0.105	0.114	0.12	0.058	0.06	0.051	0.122	0.117	0.15	0.133	0.142	0.14	0.076	0.076	0.076
SNX-5422	1000	0.104	0.083	0.099	0.104	0.096	0.093	0.0805	0.0765	0.099	0.041	0.044	0.04	0.112	0.103	0.11	0.032	0.03	0.028	0.318	0.31	0.329	0.072	0.06	0.061	0.096	0.09	0.076	0.142	0.146	0.121	0.151	0.141	0.156	0.102	0.119	0.129	0.05	0.063	0.049	0.113	0.125	0.158	0.129	0.144	0.135	0.087	0.087	0.082
SORAFENIB	0.5	1.078	1.002	1.016	1.078	1.08	1.026	0.9455	1.032	0.941	0.98	1.047	1.061	0.894	1.047	1.04	0.882	1	0.968	0.966	1.064	0.978	0.92	0.941	0.904	0.992	0.944	0.879	0.979	1.025	0.985	0.948	0.993	0.991	0.931	1.147	1.047	1.036	1.009	1	1.015	0.971	0.983	1.08	1.067	1.033	0.919	0.919	0.968
SORAFENIB	1	1.08	1.009	1.035	1.08	1.074	1.047	0.9665	1.0015	0.9335	1.015	1.012	1.017	0.82	1.026	1.079	0.991	0.849	1.014	1.028	0.991	0.999	0.971	0.913	0.939	0.971	1.017	0.921	0.989	0.99	1.021	0.984	1.032	1	0.985	1.008	0.971	0.964	1.012	0.95	0.974	0.986	0.992	1.054	1.052	1.036	1.025	1.025	1.008
SORAFENIB	5	1.118	1.058	1.028	1.118	1.067	1.087	1.0025	1.029	0.9905	1.031	1.014	1.03	0.907	0.874	1.047	1.104	0.906	1.006	1.01	0.983	0.992	1.069	1.031	1.005	1.007	1.118	1.004	1.033	1.053	1.045	1.014	1.016	0.997	1.085	0.966	1.301	0.997	1.063	1.051	1.063	1.025	0.994	1.082	1.083	1.052	1.077	1.077	1.063
SORAFENIB	10	1.102	1.037	1.048	1.102	1.055	1.006	1.049	0.975	1.0385	1.036	1.013	1.048	0.838	1.079	1.096	0.884	0.939	1.026	1.041	0.983	0.975	1.019	0.973	0.936	1.043	1.05	0.932	1.023	1.012	1.011	1.003	1.102	1.076	0.93	1.032	1.029	1.034	1.022	0.983	0.994	1.007	0.981	1.06	1.052	1.03	1.077	1.077	0.967
SORAFENIB	50	1.138	1.075	0.99	1.138	1.159	1.083	0.9465	1.0615	1.012	1.071	1.097	1.092	0.958	1.171	1.065	0.878	0.784	0.764	0.996	1.016	1.001	1.076	0.953	0.939	1.106	1.257	0.976	1.115	1.142	1.123	1.064	1.075	1.074	0.991	0.945	1.05	1.117	1.046	1.085	1.06	1.072	1.037	1.118	1.095	1.045	1.157	1.157	1.186
SORAFENIB	100	1.128	1.052	0.992	1.128	1.117	1.117	0.9425	0.975	0.9625	1.111	1.089	1.067	0.868	1.147	1.147	0.724	0.604	0.697	0.902	0.982	0.938	0.972	0.982	0.98	1.102	0.996	1.028	1.158	1.121	1.097	1.066	1.11	1.071	0.938	0.845	0.838	1.106	1.072	1.018	0.975	1.067	0.99	1.071	1.072	1.047	1.236	1.236	1.24
SORAFENIB	500	1.106	1.009	0.965	1.106	1.038	1.112	0.892	0.9195	0.942	1.045	0.984	1.001	1.046	1.142	1.114	0.512	0.528	0.496	0.851	0.797	0.807	0.886	0.922	0.799	1.012	1.141	0.967	1.097	1.119	1.07	1.061	1.104	1.128	0.684	0.676	0.691	1.033	1.025	1.008	0.893	0.906	0.767	1.103	1.082	1.054	1.19	1.19	1.208
SORAFENIB	1000	1.073	0.953	0.97	1.073	1.128	1.046	0.7955	0.8325	0.82	0.965	0.976	1.026	0.884	1.137	1.152	0.456	0.418	0.424	0.8	0.828	0.832	0.8	0.869	0.842	1.09	1.046	1.026	1.106	1.129	1.122	1.092	1.143	1.116	0.672	0.619	0.549	1.043	1.031	1.027	0.672	0.683	0.581	1.053	1.031	1.055	1.026	1.026	1.163
SOTRASTAURIN/AEB071	0.5	NA	1.072	1.062	1.104	1.071	1.111	1.026	1.0575	1.0375	1.014	1.026	1.022	0.91	1.028	0.878	0.86	0.968	1.043	1.013	0.948	1.048	1.023	0.962	0.915	1.011	0.973	1.121	0.969	1.073	1.004	1.047	1.064	1.021	0.961	1.135	1.051	0.943	1.018	1.01	1.077	1.012	0.964	0.987	0.97	1.062	1.087	1.133	1.102
SOTRASTAURIN/AEB071	1	NA	1.102	1.05	1.093	1.118	1.061	0.9935	1.0095	1.0035	1.02	0.994	1.015	0.906	0.957	0.934	0.968	1.132	0.993	1.119	1.027	0.971	0.944	1.011	0.967	0.948	0.919	0.967	1.004	1.097	1.046	1.094	1.022	0.997	0.935	0.97	1.095	0.948	0.97	0.994	1.013	1.008	0.997	0.941	1.015	1.012	1.064	1.143	0.98
SOTRASTAURIN/AEB071	5	NA	1.235	1.042	1.074	1.063	1.02	1.068	1.0715	0.972	1.056	1.017	1.058	1.008	1.02	0.954	1.049	1.163	1.021	1.07	1.106	1.058	1.051	1.152	1.04	1.04	0.927	1.068	1.012	1.11	1.061	1.097	1.079	1.035	1.158	1.251	1.017	1.082	1.078	1.08	1.048	1.053	0.983	1.006	0.999	1.079	1.158	1.191	1.085
SOTRASTAURIN/AEB071	10	NA	1.031	1.051	1.076	1.092	1.064	0.988	1.0375	1.009	1.006	1.014	1.022	0.988	0.957	0.895	1.015	1.159	1.123	1.064	1.035	1.139	1.071	1.03	1.008	1.096	0.976	1.065	1.058	1.112	1.093	1.088	1.031	0.997	1.139	1.088	0.999	0.99	1.023	1.085	1.04	1.012	1.024	0.995	1.021	1.048	1.147	1.121	1.102
SOTRASTAURIN/AEB071	50	NA	1.113	1.06	1.019	1.042	1.097	0.963	1.1005	0.996	1.031	1.057	1.052	0.91	1.123	1.108	0.81	0.905	0.98	1	1.012	0.992	1.016	0.976	1.038	0.855	0.864	0.947	1.034	1.114	1.073	1.091	1.123	1.107	0.925	0.914	1.083	1.096	1.094	1.133	1.083	1.105	1.069	1.05	1.016	1.012	0.891	0.973	0.835
SOTRASTAURIN/AEB071	100	NA	1.218	1.058	1.045	1.159	1.025	1.011	0.9005	1.049	1.03	1.015	1.042	0.935	0.99	0.965	0.811	1.021	0.955	1.018	1.001	1.05	1.064	1.101	1.079	0.874	0.883	0.963	0.962	1.091	1.044	1.092	1.078	1.098	1.004	1.034	0.961	1.05	1.075	1.134	0.99	1.068	1.054	0.984	0.967	0.986	0.762	0.889	0.856
SOTRASTAURIN/AEB071	500	NA	1.188	1.052	1.063	1.108	1.02	0.971	0.9915	0.943	1.025	1.039	1.003	1.046	1.169	1.104	0.829	0.844	0.879	0.88	0.925	0.887	0.998	1.083	1.04	0.796	0.771	0.841	0.971	1.054	1.022	1.07	1.082	1.083	0.896	0.935	0.866	1.01	1.109	1.08	1.064	1.113	1.09	0.998	0.997	1.006	0.793	0.922	0.778
SOTRASTAURIN/AEB071	1000	NA	1.134	1.045	1.082	1.096	1.112	0.9315	0.9945	1.02	0.955	0.982	0.984	0.964	1.063	1.011	0.796	0.973	1.005	0.9	0.883	0.867	1.013	1.064	1.131	0.691	0.811	0.93	0.904	0.957	0.949	1.032	1.087	1.03	1.022	1.02	0.957	1.112	1.099	1.108	0.995	1.071	1.022	1.014	0.991	0.988	0.691	0.975	0.85
SUNITINIB	0.5	0.976	0.951	1.013	0.976	0.994	0.962	0.871	0.9605	0.877	0.904	0.933	0.925	0.819	0.985	1.012	0.707	0.94	0.949	0.832	0.894	0.994	0.864	0.887	0.942	0.728	0.769	0.861	0.894	0.854	0.869	0.917	0.994	0.956	0.706	0.777	0.802	0.893	0.923	0.897	0.873	0.884	0.9	0.904	0.908	0.913	0.762	0.762	0.853
SUNITINIB	1	1	0.99	1.027	1	0.965	1.02	0.949	0.983	0.9095	0.921	0.966	0.923	0.875	0.998	1.046	0.716	0.8	0.905	0.918	0.905	0.816	0.91	0.858	0.856	0.755	0.747	0.799	0.834	0.861	0.901	0.938	0.979	0.969	0.69	0.711	0.81	0.852	0.834	0.88	0.872	0.906	0.931	0.91	0.895	0.913	0.64	0.64	0.793
SUNITINIB	5	0.947	0.996	1.027	0.947	1.039	0.966	0.8855	0.979	0.95	0.893	0.901	0.889	0.816	1.052	1.038	0.704	0.852	0.749	0.871	0.871	0.881	0.94	0.962	0.881	0.71	0.866	0.853	0.871	0.892	0.864	0.99	0.982	0.994	0.777	0.775	0.86	0.894	0.899	0.916	0.883	0.886	0.946	0.906	0.905	0.916	0.87	0.87	0.834
SUNITINIB	10	0.981	0.994	1.043	0.981	1.014	0.954	0.9055	0.8765	0.93	0.868	0.908	0.875	0.821	1.04	1.031	0.614	0.605	0.693	0.787	0.818	0.854	0.911	0.931	0.939	0.674	0.75	0.769	0.822	0.849	0.861	1.002	0.948	0.999	0.616	0.629	0.689	0.872	0.939	0.942	0.811	0.909	0.894	0.876	0.881	0.887	0.65	0.65	0.776
SUNITINIB	50	1.101	0.992	1.019	1.101	1.133	1.156	0.9165	0.9375	0.874	0.961	0.959	0.942	0.928	1.142	1.122	0.441	0.538	0.516	0.844	0.778	0.829	0.964	0.95	0.956	0.887	0.963	0.941	0.846	0.901	0.883	0.94	0.922	0.961	0.528	0.572	0.583	0.938	0.926	0.946	0.943	0.882	0.952	0.978	1.01	0.973	0.948	0.948	1.058
SUNITINIB	100	1.061	1.005	1.011	1.061	1.057	1.057	0.9275	0.9175	0.8165	0.94	0.924	0.925	0.796	1.14	1.062	0.404	0.546	0.504	0.84	0.77	0.794	0.957	0.962	0.998	0.813	0.786	0.784	0.836	0.866	0.86	0.949	0.971	0.954	0.364	0.391	0.418	0.921	0.915	0.95	0.911	0.948	0.915	0.982	0.952	0.953	0.809	0.809	0.971
SUNITINIB	500	0.914	0.776	0.871	0.914	0.928	0.918	0.541	0.551	0.568	0.791	0.768	0.8	0.731	0.876	0.803	0.248	0.302	0.315	0.634	0.642	0.644	0.695	0.748	0.748	0.333	0.343	0.351	0.708	0.704	0.75	0.861	0.903	0.88	0.158	0.162	0.18	0.698	0.672	0.718	0.686	0.814	0.8	0.848	0.849	0.882	0.275	0.275	0.354
SUNITINIB	1000	0.71	0.422	0.5	0.71	0.656	0.623	0.299	0.3025	0.3155	0.464	0.468	0.482	0.418	0.418	0.483	0.152	0.157	0.174	0.362	0.382	0.394	0.393	0.443	0.486	0.177	0.158	0.195	0.622	0.64	0.649	0.781	0.75	0.79	0.105	0.146	0.088	0.472	0.45	0.52	0.425	0.474	0.394	0.397	0.449	0.415	0.151	0.151	0.16
TEMOZOLOMIDE	0.5	NA	0.847	0.982	1.084	1.055	0.976	0.996	1.0185	1.025	1.01	0.974	0.997	0.85	0.974	0.681	0.765	0.877	0.808	0.953	0.992	0.999	0.948	0.924	0.904	1.005	0.897	0.847	0.961	0.949	0.981	0.985	0.982	0.981	0.831	0.962	0.851	0.997	0.983	1.045	0.983	1.057	1.018	1.06	1.054	1.034	1.125	1.078	1.083
TEMOZOLOMIDE	1	NA	1.003	1.004	1.075	1.027	0.886	0.9905	1.0065	1.0015	1.037	1.032	1.046	0.946	1.023	0.812	1.045	0.965	1.026	1.011	1.016	0.936	1.06	0.91	0.896	1.077	0.905	0.986	0.973	1.03	1.041	0.972	0.983	0.97	0.933	1.015	1.088	1.041	1.032	1.066	1.101	1.11	1.053	1.091	1.097	1.063	1.218	1.021	1.107
TEMOZOLOMIDE	5	NA	0.927	0.994	1.127	1.044	0.962	0.959	1.024	0.961	1.027	1.023	1.034	0.853	0.773	0.758	1.004	1.036	1.209	1.03	1.023	1.033	1.177	1.025	1.136	1.097	0.945	1.086	1.01	1.062	1.031	1.063	0.984	0.995	1.106	1.284	1.086	0.936	1.057	1.044	1.077	1.065	1.039	1.063	1.076	1.04	1.229	1.308	1.224
TEMOZOLOMIDE	10	NA	0.981	1.027	1.08	1.044	0.926	1.0405	1.0755	1.049	0.997	1.069	1.07	0.867	0.879	0.924	1.092	1.112	1.086	1.049	1.076	0.994	0.985	1.032	1.007	0.996	1.056	1.094	1.045	1.106	1.107	1.039	1.049	1.022	1.217	1.124	1.142	1.05	1.11	1.113	1.139	1.104	1.095	1.145	1.146	1.085	1.225	1.144	1.234
TEMOZOLOMIDE	50	NA	1.002	1.02	1.153	1.094	1.054	1.073	1.076	0.9665	1.047	1.023	1.036	0.992	1.02	0.803	0.959	0.821	1.111	0.991	1.054	0.983	0.977	1.153	1.058	1.069	0.972	1.124	0.982	1.045	1.018	0.951	1.013	1.031	1.223	1.354	1.16	1.059	1.064	1.067	0.985	1.033	1.048	1.053	1.085	1.065	1.357	1.105	1.151
TEMOZOLOMIDE	100	NA	1.008	1.041	1.141	1.143	0.991	0.9955	1.045	1.0175	1.049	1.025	1.037	1.056	1.001	0.752	1.07	1.172	1.122	1.085	1.072	1.024	1.067	1.082	1.072	1.066	1.11	1.096	1.046	1.107	1.138	1.008	1.065	1.023	1.173	1.195	1.069	1.061	1.089	1.12	1.122	1.061	1.093	1.079	1.133	1.092	1.32	1.178	1.183
TEMOZOLOMIDE	500	NA	0.943	0.986	1.077	1.077	1.075	1.028	0.9965	0.9335	1.036	1.035	1.063	1.101	1.024	0.861	0.843	1.038	1.016	0.976	0.98	0.992	1.071	1.006	0.871	0.897	1.024	0.984	0.961	1.019	1.011	0.944	1.008	0.968	1.099	0.954	0.987	1.012	1.013	1.018	1.127	1.051	1.031	1.073	1.086	1.083	1.116	1.234	1.138
TEMOZOLOMIDE	1000	NA	1.051	1.024	1.123	1.126	0.962	1.018	0.9605	0.996	1.065	1.06	1.05	1.026	0.879	0.967	0.874	0.994	1.015	1	1.057	1.014	0.979	1.019	0.934	0.969	0.926	1.005	0.991	1.027	1.054	0.997	1.004	0.993	1.026	1.22	0.948	1.02	1.013	1.038	1.031	1.107	1.095	1.12	1.085	1.109	1.349	1.103	1.094
TIOGUANINE	0.5	1.056	0.996	0.975	1.056	1.085	1.113	0.9245	0.982	0.984	1.003	0.991	1.014	1.005	1.011	0.956	1.018	0.901	0.974	1.056	0.916	1.004	0.994	1.045	0.955	0.907	1.013	0.977	0.988	0.999	0.934	1.015	0.986	0.959	1.085	1.158	1.108	0.951	0.926	0.932	0.959	0.94	0.929	1.046	1.007	0.972	1.016	1.016	0.975
TIOGUANINE	1	1.09	0.996	1.022	1.09	1.04	1.083	1.005	1.039	0.9505	0.994	1.008	0.991	1.038	0.979	1.009	1.103	1.075	0.969	1.098	1.045	0.908	0.907	1.095	0.952	0.924	1.058	0.969	0.955	0.986	0.969	0.981	0.971	0.981	1.155	1.109	1.158	0.938	0.956	0.971	0.932	0.955	0.965	1.046	1.026	0.994	0.984	0.984	0.931
TIOGUANINE	5	1.178	1.01	0.975	1.178	1.048	1.056	0.9795	1.0175	1.013	1.01	1.007	0.994	0.913	1.046	1.004	1.053	1.014	1.095	1.042	1.16	1.093	1.045	0.963	0.958	0.964	1.091	1.02	0.998	1.016	1.026	1.007	1.035	0.988	1.147	1.058	1.245	1	1.03	0.986	0.969	0.966	0.966	1.045	1.007	0.976	1.039	1.039	1.025
TIOGUANINE	10	1.164	0.994	1.004	1.164	1.053	1.097	0.955	1.024	0.9735	1.051	1.017	0.987	0.972	0.992	1.003	1.017	1.149	1.142	1.021	0.914	1.004	1.024	1.04	0.951	0.974	1.109	1.054	0.988	0.999	0.986	0.998	0.977	0.983	1.254	1.107	1.158	0.978	0.983	0.954	0.913	0.964	0.922	1.041	1.039	0.982	0.882	0.882	1.048
TIOGUANINE	50	1.148	1.006	0.993	1.148	1.17	1.103	0.988	1.0315	1.024	1.034	1.091	1.033	1.1	1.022	1.015	1.113	1.025	0.992	1.005	1.008	1.039	0.98	1.13	0.991	1.119	1.104	1.012	1.042	1.017	0.99	1.03	1.03	1.018	1.294	1.286	1.117	1.076	0.986	0.999	1.032	0.99	0.992	1.07	0.997	0.98	1.155	1.155	1.131
TIOGUANINE	100	1.115	1.031	0.992	1.115	1.125	1.132	1.0405	1.019	1.0095	1.045	1.033	1.037	0.935	1.114	1.022	1.176	0.999	1.093	1.061	1.011	1.109	1.071	1.019	1.056	1.04	1.115	1.059	1.061	1.025	1.011	1.041	1.045	1.032	1.254	1.142	1.169	1.019	1.026	0.972	1.01	0.981	1.046	1.084	1.042	1.008	1.205	1.205	1.037
TIOGUANINE	500	1.124	0.903	0.905	1.124	1.157	1.1	0.958	0.949	0.936	0.793	0.732	0.725	1.079	1.022	1.009	1.062	1.079	1.048	0.995	1.095	1.084	1.049	1.026	1.011	1.01	1.039	0.846	0.985	0.997	0.985	1	0.998	0.95	0.944	1.119	1.113	0.967	0.953	0.919	0.996	1.001	1.009	1.045	1.028	0.971	1.04	1.04	0.994
TIOGUANINE	1000	1.101	0.678	0.736	1.101	1.11	1.18	0.9525	0.9825	0.913	0.602	0.63	0.603	0.962	0.973	1.015	0.804	1.027	0.949	0.997	1.032	1.025	1.061	0.954	0.964	0.931	1.071	0.815	0.973	0.924	0.978	0.978	1.006	1.012	1.114	1.065	0.986	0.894	0.945	0.868	0.923	0.955	0.987	0.986	0.978	0.972	1.042	1.042	0.96
VINORELBINE	0.5	1.07	0.987	1.015	1.07	1.047	1	0.948	0.968	0.9685	0.998	1.072	1.094	0.786	0.956	1.073	1.058	1.128	1.099	0.971	1.034	1.012	0.999	0.933	0.926	1.011	1.006	0.901	1.034	1.037	0.992	1.01	0.98	1.038	1.028	0.949	0.983	1.003	0.972	1.007	0.962	0.928	1.02	1.089	1.063	1.046	1.131	1.131	1.106
VINORELBINE	1	1.058	1.012	1.02	1.058	1.074	1.006	0.9865	1.0675	0.991	1.027	1.013	1.005	0.837	0.995	1.035	1.009	1.132	0.906	1.013	1.005	1.028	0.964	0.925	0.855	0.97	0.972	0.963	1.001	1.05	0.964	1.006	1.003	0.955	1.008	1.114	1.167	0.935	0.985	0.972	1.007	0.964	0.983	1.056	1.039	1.05	1.138	1.138	1.252
VINORELBINE	5	1.009	1.021	1.011	1.009	1.024	0.978	0.698	0.712	0.7005	1.085	1.049	1.017	0.844	0.981	1.064	0.869	1.014	1.061	1.057	1.053	0.988	1.009	0.859	1.012	0.758	0.734	0.78	1.053	1.088	1.053	1.032	1.02	1.014	1.003	0.977	0.955	1.011	0.885	0.876	1.041	1.028	0.995	1.116	1.084	1.075	1.038	1.038	1.142
VINORELBINE	10	0.935	0.847	0.881	0.935	0.951	0.939	0.408	0.41	0.431	0.932	0.982	0.988	0.789	1.005	1.072	0.495	0.545	0.635	0.924	0.954	0.926	0.943	0.81	0.763	0.571	0.462	0.464	1	1.026	0.98	0.983	1.021	1.011	0.78	0.808	0.828	0.443	0.449	0.419	0.853	0.932	0.952	1.02	1.052	1.061	0.79	0.79	0.856
VINORELBINE	50	0.457	0.234	0.224	0.457	0.467	0.365	0.244	0.2145	0.205	0.117	0.138	0.136	0.602	0.676	0.804	0.112	0.141	0.119	0.322	0.264	0.339	0.51	0.502	0.489	0.112	0.121	0.112	0.079	0.071	0.06	0.467	0.493	0.518	0.251	0.34	0.27	0.042	0.036	0.04	0.197	0.224	0.186	0.039	0.035	0.036	0.151	0.151	0.162
VINORELBINE	100	0.388	0.162	0.163	0.388	0.342	0.289	0.1855	0.1985	0.1835	0.08	0.078	0.077	0.394	0.404	0.446	0.051	0.061	0.063	0.153	0.195	0.198	0.452	0.425	0.495	0.11	0.11	0.096	0.063	0.052	0.036	0.337	0.292	0.345	0.228	0.263	0.297	0.029	0.035	0.041	0.09	0.086	0.074	0.024	0.026	0.025	0.098	0.098	0.103
VINORELBINE	500	0.227	0.041	0.037	0.227	0.22	0.192	0.1545	0.148	0.129	0.032	0.032	0.026	0.1	0.103	0.133	0.059	0.054	0.051	0.177	0.183	0.188	0.434	0.455	0.445	0.092	0.085	0.106	0.076	0.062	0.067	0.211	0.234	0.214	0.178	0.195	0.212	0.036	0.05	0.039	0.063	0.08	0.06	0.026	0.026	0.026	0.105	0.105	0.119
VINORELBINE	1000	0.242	0.034	0.035	0.242	0.19	0.208	0.1155	0.1045	0.094	0.031	0.032	0.036	0.056	0.071	0.051	0.079	0.07	0.075	0.161	0.18	0.197	0.413	0.367	0.37	0.132	0.107	0.126	0.064	0.07	0.061	0.2	0.179	0.206	0.196	0.169	0.198	0.043	0.036	0.051	0.049	0.062	0.06	0.029	0.03	0.029	0.086	0.086	0.141
VISMODEGIB	0.5	0.983	0.989	0.9	0.983	0.987	1.013	0.999	0.939	0.95	0.994	1.018	0.998	1.082	0.992	0.841	1.011	1.12	0.966	0.999	1.078	1.035	0.946	0.897	0.855	0.951	0.952	0.857	0.885	0.953	0.936	0.965	1.023	0.946	1.184	0.966	1.132	0.936	0.972	0.956	1.005	0.984	1.011	0.988	1.029	1.021	1.145	1.145	1.055
VISMODEGIB	1	1.028	1.013	0.946	1.028	1.002	0.997	0.9915	0.9695	1.005	1.028	1.006	1	1.109	1.053	0.817	0.873	1.008	1.038	0.956	0.953	1.02	0.864	1.04	0.935	0.964	0.932	0.968	0.971	0.971	0.982	1.015	1.029	1.01	1.134	1.26	1	0.984	0.93	0.991	1.015	1.028	0.966	1.048	1.029	1.01	1.101	1.101	1.088
VISMODEGIB	5	1.012	1.004	0.86	1.012	1.025	1.025	0.9475	1.0125	1.062	1.019	1.011	1.006	1.034	0.948	0.845	1.088	1.194	0.914	1.065	0.993	1.114	1.12	1.054	0.965	0.882	1.085	2.707	0.961	1.006	0.979	1.056	1.071	1.005	1.013	1.131	1.156	0.987	0.988	0.956	1.003	0.988	1.004	1.062	1.052	1.037	1.042	1.042	1.145
VISMODEGIB	10	0.995	1.041	0.944	0.995	0.992	1.009	0.944	0.976	0.961	1.044	1.037	0.995	0.963	0.923	0.833	1.265	1.038	0.934	1.033	0.96	1.083	1.02	1.019	0.99	1.07	1.023	0.996	0.991	1.02	0.968	1.052	1.001	1.013	1.125	1.241	1.235	1.086	1.053	1.033	1.017	0.992	0.984	1.049	1.064	1.063	1.104	1.104	1.09
VISMODEGIB	50	0.956	0.995	0.936	0.956	0.874	0.927	1.0135	0.9175	0.945	0.986	1.019	0.968	1.102	0.928	0.797	0.932	0.94	0.867	0.954	1.003	0.974	0.944	0.967	0.958	0.854	0.874	0.868	0.98	0.983	0.986	1.046	1.044	1.02	0.918	1.017	0.842	1.005	1.009	0.964	0.972	0.946	0.983	0.936	0.977	0.952	0.881	0.881	0.739
VISMODEGIB	100	0.959	0.956	0.974	0.959	0.91	0.932	0.9735	0.9575	0.995	0.976	1.076	1.03	1.095	0.963	0.915	0.867	0.974	0.854	0.977	0.905	1.005	1.068	1.116	0.972	0.837	0.921	0.97	1.027	1.021	0.99	1.061	1.036	1.068	0.977	0.995	0.902	0.984	1.014	0.989	0.985	0.975	0.98	0.98	1.018	0.974	0.984	0.984	0.893
VISMODEGIB	500	0.957	1.042	0.977	0.957	0.891	0.918	0.8905	0.9975	0.892	1.047	0.999	0.994	1.227	1.055	0.766	0.767	0.839	0.799	0.96	1.006	1.016	1.018	0.982	0.94	0.923	0.828	0.795	0.908	0.91	0.897	1.039	1.048	1.032	0.793	0.828	0.835	0.969	0.961	0.865	1.066	0.996	0.975	0.931	0.992	0.965	0.829	0.829	0.891
VISMODEGIB	1000	0.98	1.046	0.965	0.98	0.924	0.911	0.9435	0.9365	0.917	1.096	0.99	0.941	1.197	1.084	0.874	0.794	0.936	0.928	0.927	0.833	0.943	0.906	1.013	0.88	0.841	0.952	0.786	0.962	0.943	0.994	1.089	1.087	1.078	0.866	0.842	0.788	1.028	1.04	0.964	1.069	1.025	0.962	0.977	1.017	0.972	0.948	0.948	0.852
VORINOSTAT	0.5	1.084	1.008	1.012	1.084	0.973	1.013	0.994	1.0375	1.0425	0.97	0.938	0.963	0.859	1.066	1.058	0.915	0.909	1.006	1.052	1.025	1.024	0.984	0.967	0.877	1.057	1.084	0.893	1.053	1.018	1.015	0.955	0.906	0.924	1.019	1.053	0.955	0.992	0.984	0.987	0.972	0.998	0.992	1.066	1.067	1.021	1.079	1.079	1.126
VORINOSTAT	1	1.115	1.012	1.028	1.115	1.071	1.085	1.029	0.978	0.978	0.996	1.024	0.98	0.838	1.014	0.969	0.96	0.927	0.879	0.941	1.034	0.95	0.944	1.001	0.998	1.011	1.032	0.953	0.981	0.98	0.98	0.987	0.992	0.975	0.97	1.162	0.813	0.93	0.885	0.939	0.954	0.979	0.953	1.061	1.045	1.024	1.096	1.096	1.014
VORINOSTAT	5	1.054	1.052	1.054	1.054	1.091	1.085	1.017	0.9295	1	0.973	0.959	0.961	0.805	1.084	1.098	1.031	0.841	0.922	0.973	1.019	0.973	1.168	1.069	1.038	1.142	1.026	1.101	1.066	1.06	1.047	1.004	0.978	1.034	1.063	1.024	1.031	0.946	0.983	0.989	1.006	0.989	0.977	1.079	1.049	1.036	1.128	1.128	1.007
VORINOSTAT	10	1.046	0.991	1.035	1.046	1.099	1.074	0.988	1.046	1.0805	0.978	1.009	0.98	0.983	1.092	1.095	0.992	1.007	0.909	0.929	0.99	0.973	1.084	0.952	1.033	0.979	1.124	0.994	0.998	1.002	1.065	0.966	0.975	1.003	1.095	1.025	0.984	0.946	0.983	1.011	0.916	0.933	0.979	1.027	1.032	1.026	0.946	0.946	1.099
VORINOSTAT	50	1.094	1.03	0.988	1.094	1.095	1.045	0.974	1.021	0.9425	1.03	1.05	1.069	0.988	0.958	1.052	1.089	1.035	0.909	1.02	1.015	1.001	1.109	1.123	0.989	1.095	1.229	0.998	1.083	1.083	1.078	1.042	1.021	1.031	0.97	1.205	1.248	1.034	1.042	1.036	1.05	1.048	1.041	1.116	1.092	1.035	1.228	1.228	1.264
VORINOSTAT	100	1.075	1.051	0.992	1.075	1.089	1.054	0.9055	0.9725	0.964	1.056	1.103	1.049	1.018	1.117	1.136	1.075	0.826	1.004	1.015	1.152	1.009	1.088	0.931	0.963	1.053	1.105	1.131	1.109	1.125	1.13	0.979	1.01	1.013	1.172	1.007	1.021	0.897	0.936	0.915	1.06	1.03	0.998	1.106	1.082	1.042	1.037	1.037	1.12
VORINOSTAT	500	1.049	0.938	0.778	1.049	1.079	1.035	0.725	0.6875	0.661	0.919	0.939	0.985	1.049	1.045	1.086	0.779	0.744	0.64	0.95	1.004	1.006	0.933	0.937	0.852	0.848	1.067	0.887	1.018	1.01	1.046	0.982	0.973	0.999	0.612	0.744	0.782	0.714	0.698	0.69	0.898	0.917	0.916	1.096	1.125	1.081	0.879	0.879	0.971
VORINOSTAT	1000	1.074	0.853	0.816	1.074	1.097	1.015	0.4875	0.545	0.5	0.944	0.986	0.971	1.07	1.11	1.086	0.391	0.415	0.393	0.565	0.566	0.546	0.664	0.66	0.626	0.764	0.82	0.817	0.832	0.843	0.847	0.853	0.815	0.862	0.294	0.283	0.276	0.454	0.46	0.43	0.497	0.517	0.481	0.886	0.894	0.928	0.72	0.72	0.75
XAV-939	0.5	1.083	0.995	0.958	1.083	1.082	1.042	0.9515	0.928	0.4845	1.018	1.03	0.977	1.069	0.909	0.787	1.087	1.21	1.041	1.054	1.046	0.987	1.018	0.905	0.889	1.026	0.99	0.877	1.007	0.98	0.952	0.994	0.992	1.012	1.09	1.207	1.04	0.944	0.938	0.9	1.015	0.987	1.04	1.031	1.025	1.007	1.142	1.142	1.189
XAV-939	1	1.062	1.03	1.013	1.062	1.048	1.035	0.954	1.044	0.988	1.065	1.063	1.037	1.099	1.044	0.884	1.125	1.19	1.067	1.209	0.999	0.998	1.018	1.014	0.91	1.051	1.086	0.966	1.037	1.054	0.989	1.006	1.059	0.998	1.017	1.066	1.106	0.999	1.004	0.937	1.049	1.038	1.02	1.109	1.074	1.016	1.125	1.125	1.196
XAV-939	5	1.017	1.048	0.856	1.017	0.991	0.99	0.9245	1.0075	0.9485	1.007	1.032	1.017	0.986	0.997	0.858	1.174	1.15	0.871	1.055	1.001	1.059	0.996	1.049	0.953	1.118	1.059	0.969	1.032	1.028	1.016	1.019	1.034	1.018	1.564	1.064	1.231	1.006	1.009	0.976	1.047	1.03	1.019	1.09	1.095	1.029	1.196	1.196	1.235
XAV-939	10	0.997	1.047	0.987	0.997	0.979	0.951	0.9965	1.0055	0.8865	1.041	1.033	1.046	0.989	0.995	0.818	1.068	1.145	1.049	1.073	1.003	1.094	1.037	0.996	0.951	1.135	1.119	1.139	1.096	1.096	1.065	1.065	1.031	1	1.092	1.101	1.224	1.065	1.1	1.028	1.001	0.934	0.961	1.089	1.057	1.013	1.251	1.251	1.337
XAV-939	50	0.931	1.019	0.803	0.931	0.95	0.952	0.9055	1.03	0.5185	1.007	1.064	1.037	1.126	0.924	0.794	0.973	0.921	1.135	1.16	1.051	1.047	1.014	1.035	0.926	1.126	1.165	0.962	0.946	0.981	0.914	1.016	0.868	0.997	1.265	1.118	1.124	1.056	1.06	0.966	0.993	1.007	1.02	1.069	1.053	1.039	1.24	1.24	1.298
XAV-939	100	0.97	1.057	0.995	0.97	0.978	0.924	0.925	0.964	1.0055	1.046	1.04	1.024	1.028	0.954	0.851	1.178	1.216	1.239	1.109	1.093	1.043	0.902	0.966	0.91	1.099	1.107	1.021	0.93	0.948	0.89	1.027	1.05	1.036	1.123	1.101	0.947	1.029	1.048	0.97	1.036	1.005	1.062	1.116	1.11	1.059	1.219	1.219	1.308
XAV-939	500	0.936	0.971	0.874	0.936	0.94	0.872	0.9035	0.8995	0.9475	0.975	1.014	0.999	1.012	0.909	0.882	0.782	0.873	0.797	0.811	0.737	0.735	0.881	0.919	0.848	0.993	0.874	0.877	0.698	0.709	0.694	0.958	0.968	0.963	0.697	0.754	0.897	0.972	0.926	0.911	0.857	0.82	0.938	1.07	1.114	1.038	1.162	1.162	1.083
XAV-939	1000	0.887	1.036	1.003	0.887	0.929	0.885	0.8215	0.9055	0.896	1.123	1.017	1.005	1.137	1.093	0.956	0.741	0.8	0.824	0.769	0.759	0.75	0.833	0.886	0.765	0.827	0.891	0.914	0.74	0.729	0.7	0.982	0.934	0.93	0.807	0.824	0.704	0.958	0.906	0.909	0.813	0.902	0.963	1.134	1.133	1.073	1.031	1.031	1.156
YM155	0.5	NA	0.832	0.948	1.119	1.071	0.962	0.928	1.008	0.966	0.922	0.927	0.92	0.917	1.031	0.853	1.018	0.874	0.935	0.91	1.033	1.01	0.926	0.972	0.999	0.913	0.97	0.947	0.938	1.007	0.989	0.984	0.972	0.959	1.055	1.9	1.24	0.901	0.949	0.882	0.951	0.894	0.986	1.038	1.036	1.001	1.15	1.144	1.183
YM155	1	NA	0.968	1.006	1.053	1.076	0.898	1.005	1.0505	0.9565	0.513	0.513	0.483	0.976	1	0.812	0.867	1.075	1.095	1.077	1.062	1.047	1.073	0.956	0.956	0.838	0.944	0.885	0.984	1.098	1.051	1.022	0.989	0.983	0.937	1.098	1.059	0.966	0.95	0.932	0.967	1.01	0.983	1.046	1.069	1.031	1.137	0.993	1.177
YM155	5	NA	0.431	0.431	0.37	0.415	0.256	0.673	0.661	0.6275	0.066	0.08	0.079	0.971	0.914	0.783	0.891	0.899	0.986	0.977	1.008	1.049	0.508	0.494	0.556	0.443	0.412	0.443	0.749	0.838	0.763	1.002	1.02	0.999	0.288	0.306	0.354	0.951	0.955	0.989	0.261	0.311	0.312	0.25	0.271	0.274	0.43	0.374	0.365
YM155	10	NA	0.276	0.216	0.235	0.203	0.167	0.567	0.525	0.4935	0.051	0.05	0.057	0.95	0.92	0.741	1.047	0.851	0.853	1.105	1.059	1.025	0.222	0.262	0.314	0.179	0.211	0.213	0.64	0.689	0.649	1.066	1.044	1.035	0.142	0.191	0.176	0.965	0.999	1.027	0.125	0.184	0.164	0.089	0.097	0.105	0.247	0.228	0.236
YM155	50	NA	0.078	0.069	0.063	0.058	0.053	0.2535	0.255	0.243	0.026	0.027	0.027	0.203	0.201	0.191	0.535	0.538	0.543	0.373	0.603	0.611	0.046	0.04	0.056	0.034	0.038	0.045	0.047	0.05	0.046	0.3	0.285	0.311	0.056	0.071	0.066	1.012	1.027	0.988	0.055	0.068	0.058	0.03	0.03	0.028	0.061	0.049	0.049
YM155	100	NA	0.039	0.036	0.051	0.049	0.042	0.201	0.187	0.193	0.02	0.02	0.019	0.147	0.135	0.113	0.355	0.382	0.384	0.424	0.503	0.505	0.031	0.039	0.034	0.023	0.024	0.024	0.022	0.025	0.024	0.194	0.201	0.211	0.053	0.05	0.041	1.008	0.945	1.01	0.031	0.039	0.037	0.025	0.026	0.024	0.039	0.032	0.027
YM155	500	NA	0.023	0.021	0.044	0.044	0.039	0.0715	0.064	0.071	0.02	0.019	0.019	0.061	0.06	0.13	0.155	0.164	0.165	0.131	0.148	0.133	0.021	0.026	0.024	0.02	0.019	0.02	0.02	0.022	0.021	0.028	0.028	0.03	0.037	0.027	0.037	0.443	0.475	0.43	0.019	0.02	0.019	0.02	0.021	0.02	0.022	0.023	0.022
YM155	1000	NA	0.027	0.026	0.057	0.056	0.049	0.0455	0.05	0.0465	0.024	0.025	0.024	0.058	0.06	0.065	0.092	0.102	0.101	0.099	0.086	0.093	0.024	0.025	0.028	0.023	0.026	0.026	0.025	0.028	0.028	0.033	0.032	0.032	0.035	0.032	0.03	0.344	0.342	0.351	0.025	0.026	0.029	0.026	0.029	0.026	0.03	0.029	0.029
[truncated: 214 more columns]
