# Supplementary material for: Chemosensitivity profiling of osteosarcoma tumour cell lines identifies a model of BRCAness
Source: Sci Rep. 2018 Jul 13;8:10614. doi: 10.1038/s41598-018-29043-z (PMC6045584; doi:10.1038/s41598-018-29043-z)
Supplement: Supplementary file 5 — Supplementary Table 4 [file 41598_2018_29043_MOESM5_ESM.xlsx]

## Sheet: Supp Table 4
Supplementary Table 4: Unscaled AUC scores for 88 tumour cell lines
histotype	cell_line	17-AAG	2-METHOXYESTRADIOL	ABIRATERONE	ABT-737	AFATINIB	AFIMOXIFENE	AG-14699	AZD4547	BEZ-235	BI-2536	BLEOMYCIN	BMN-673	BMS-911543	CABOZANTINIB	CAMPTOTHECIN	CANERTINIB	CARBOPLATIN	CELECOXIB	CRIZOTINIB	DASATINIB	DECITABINE	DMX_1783	DMX_2320	DOXORUBICIN	ERLOTINIB	ETOPOSIDE	EVEROLIMUS	FLAVOPIRIDOL	FLUOROURACIL	FORETINIB	GEFITINIB	GEMCITABINE	GSK-2334470A	GSK1904529A	GSK2194069A	IMATINIB	KU0057788	KU60019	LAPATINIB	LENVATINIB	LESTAURTINIB	MDV3100	METHOTREXATE	MK-1775	MK0752	MK2206	MLN-4924	NILOTINIB
BONE	143B_BONE	2.377	NA	3.509	NA	3.287	NA	NA	2.827	2.554	0.815	3.145	NA	3.441	NA	NA	NA	NA	NA	NA	NA	NA	NA	NA	2.113	NA	3.042	NA	NA	NA	NA	NA	NA	3.262	3.377	NA	NA	NA	3.28	NA	3.507	3.301	NA	NA	2.71	3.492	NA	NA	NA
BONE	G292_BONE	1.837	2.8655	3.4045	3.453	3.055	3.1825	3.1665	1.5835	2.176	0.8835	2.0685	2.568	3.296	3.0265	1.3505	3.1805	3.424	3.3425	3.004	1.79	2.6115	3.278	2.916	1.7685	3.4395	2.762	1.6795	2.1425	3.289	2.739	3.358	1.385	2.7835	3.325	3.419	3.308	3.0855	3.1975	3.302	2.6175	2.8415	3.25	3.4085	2.709	3.1945	2.96	2.5115	3.4445
BONE	CAL72_BONE	2.63	3.177	3.666	3.516	3.497	3.602	3.262	1.941	2.302	0.831	3.133	3.137	3.634	3.557	1.672	3.301	3.491	3.493	3.301	1.772	3.26	3.385	3.183	1.903	3.5	3.102	2.273	2.129	3.254	3.092	3.504	1.4	3.148	3.559	3.25	3.714	3.265	3.2	3.633	3.301	3.863	3.361	2.391	2.646	3.626	3.663	2.831	3.288
BONE	HOS_BONE	2.312	3.21	3.503	3.449	3.279	3.464	3.352	3.241	2.521	0.874	3.027	3.004	3.32	3.244	1.246	3.137	3.538	3.421	3.132	2.287	3.216	3.296	3.024	1.246	3.398	2.448	2.56	2.292	3.187	3.06	3.42	0.975	3.105	3.273	2.891	3.426	3.242	3.285	3.454	3.385	3.066	3.361	1.319	2.773	3.506	3.146	2.108	3.434
BONE	HOSMNG_BONE	2.417	3.067	3.408	3.053	3.225	3.261	3.012	3.302	2.744	1.325	3.301	3.192	3.389	2.681	1.823	3.405	3.648	3.18	2.377	2.209	3.512	3.62	3.095	2.253	3.195	3.301	3.272	2.355	3.41	2.049	3.449	1.492	3.335	3.351	3.1	3.459	2.844	3.273	3.025	3.455	3.257	3.564	1.708	2.848	3.296	2.716	3.014	3.207
BONE	HU09_BONE	1.076	3.013	3.698	3.044	3.053	3.438	3.058	2.875	2.26	0.614	2.578	2.02	3.492	2.658	0.747	3.148	3.582	3.264	3.034	1.758	3.332	3.209	2.977	1.375	NA	2.602	NA	2.065	3.062	2.281	3.365	0.594	2.647	3.301	3.438	2.907	3.301	3.39	3.23	2.424	2.636	NA	2.417	2.341	3.536	2.593	2.592	2.757
BONE	HUO3N1_BONE	2.302	3.196	3.474	NA	3.165	3.498	3.188	2.898	2.578	1.561	2.944	2.587	3.301	2.996	1.366	3.179	3.591	NA	3.301	1.447	3.301	3.273	3.159	1.995	3.536	2.974	2.105	2.491	3.278	2.895	3.379	1.513	2.987	3.263	3.435	3.237	3.109	3.283	3.262	3.049	2.981	3.365	2.804	2.774	NA	2.94	3.128	3.341
BONE	KPD_BONE	1.745	3.157	3.397	3.201	3.021	3.525	3.18	3.139	2.118	1.505	2.482	1.919	3.28	3.329	1.202	3.056	3.517	3.479	3.084	2.098	2.083	3.215	3.301	1.78	3.567	2.768	1.437	2.047	3.27	3.076	3.155	1.592	2.781	3.243	3.469	3.486	3.185	3.211	3.439	3.301	3.133	3.281	3.548	2.704	3.431	2.298	2.608	3.252
BONE	LM7_BONE	1.455	3.024	3.33	3.484	2.892	3.526	2.666	3.107	2.772	0.659	2.464	1.783	3.315	3.428	0.895	2.425	NA	3.388	3.054	1.585	3.064	3.301	3.016	1.776	3.612	3.055	2.562	2.304	2.958	3.095	3.492	1.117	2.794	3.23	3.56	3.586	3.256	3.087	3.39	3.269	2.728	3.507	3.005	2.341	3.265	2.879	2.088	3.1
BONE	MG63_BONE	2.622	3.275	NA	3.586	3.265	NA	3.361	2.571	2.265	1.123	2.355	2.308	3.245	3.038	0.972	3.242	NA	3.572	3.301	1.876	1.875	3.22	3.194	1.903	NA	3.126	2.165	2.39	3.257	2.874	3.47	1.029	3.078	3.267	3.209	3.509	3.16	3.465	3.496	2.984	3.105	3.28	2.152	2.867	NA	3.129	2.012	3.815
BONE	MHM_BONE	2.765	3.262	3.43	3.607	3.273	3.458	3.491	2.759	2.848	2.085	3.065	3.201	3.282	3.229	2.081	3.203	3.463	3.419	3.274	2.443	3.397	3.373	3.237	2.656	3.436	3.228	2.365	2.768	3.465	3.2	3.368	1.46	3.301	3.286	3.369	3.509	3.252	3.504	3.375	3.395	3.148	3.284	2.883	3.122	3.447	3.196	3.301	3.599
BONE	NOS1_BONE	1.601	3.301	3.871	3.753	2.858	3.914	2.827	2.709	2.321	1.35	2.662	2.257	3.62	2.962	1.964	3.077	3.953	3.882	3.87	1.417	3.336	3.301	2.886	2.155	3.301	3.301	1.753	2.058	3.301	2.582	3.301	2.312	2.712	3.754	3.301	3.301	3.301	3.301	3.539	2.788	2.862	NA	3.876	1.795	NA	2.736	3.301	2.943
BONE	NY_BONE	1.604	2.827	3.559	3.417	3.102	3.433	3.301	2.245	2.761	0.972	2.433	2.857	3.172	3.068	1.159	3.129	3.462	3.483	3.301	1.996	2.91	3.24	2.812	1.854	3.374	3.174	2.327	2.115	3.301	2.958	3.433	1.106	3.142	NA	3.512	NA	3.085	3.491	3.433	3.21	2.703	3.057	2.49	2.179	3.541	3.181	2.469	3.514
BONE	OS25HAL_BONE	2.564	3.023	3.438	3.394	3.282	3.51	3.301	3.357	2.656	0.792	2.85	2.715	3.225	3.049	0.945	3.134	3.565	3.54	3.207	2.277	3.526	3.279	3.076	1.866	3.475	3.021	2.127	2.25	3.301	2.853	3.551	0.944	3.163	3.272	3.204	3.473	3.24	3.378	3.466	3.185	3.119	3.234	1.933	2.359	3.423	2.56	2.394	3.175
BONE	OSHN_BONE	2.297	3.21	3.674	3.575	3.584	3.653	3.207	3.566	3.189	1.132	2.724	2.4	3.384	3.22	0.918	3.162	3.645	3.7	3.279	2.806	3.71	3.528	3.194	1.983	3.681	2.999	3.41	2.314	3.301	3.087	3.723	1.562	3.353	3.416	3.588	3.708	3.357	3.424	3.549	3.63	3.218	3.443	1.285	2.846	NA	3.577	2.478	3.28
BONE	SAOS2_BONE	1.664	3.301	3.886	3.866	3.045	3.872	2.957	3.301	2.742	0.684	2.591	2.32	3.411	NA	1.198	2.874	3.679	3.782	3.301	1.688	3.064	3.301	3.057	1.852	NA	3.148	3.097	2.189	2.912	3.045	3.621	0.983	2.784	3.695	3.871	3.886	3.782	3.157	3.954	3.651	2.85	3.654	3.301	2.487	3.888	3.033	1.974	3.184
BONE	SJSA1_BONE	1.717	5.58	3.629	5.633	3.261	NA	5.613	3.501	2.514	1.583	2.248	4.839	3.423	5.444	3.828	NA	4.729	5.36	3.301	3.235	4.521	5.513	3.237	1.898	3.301	3.126	5.204	2.96	3.301	5.447	3.301	5.618	2.981	3.485	4.918	3.301	5.154	3.262	5.272	3.512	3.142	2.705	5.585	2.862	3.532	3.028	3.301	5.572
BONE	U2OS_BONE	2.135	3.08	3.595	3.49	3.195	3.555	3.17	2.786	2.677	1.57	3.021	2.804	3.439	3.259	2.054	3.131	3.523	3.421	3.06	2.628	3.014	3.242	3.014	1.979	3.463	2.88	2.389	2.203	3.177	2.998	NA	1.494	3.082	3.379	3.242	3.593	3.386	3.541	NA	3.237	2.875	3.37	2.395	2.465	3.555	3.143	2.834	3.588
BREAST	BT20_BREAST	1.371	3.301	3.727	NA	NA	4.622	3.008	3.577	2.348	0.663	2.248	2.896	3.558	3.728	0.907	2.523	NA	3.776	3.301	2.461	4.156	4.311	3.301	1.475	3.672	2.895	1.347	2.222	3.301	2.971	3.619	1.554	3.301	3.301	2.999	4.147	NA	3.301	3.836	3.708	3.023	3.498	3.506	2.773	3.301	3.757	3.301	3.279
BREAST	BT549_BREAST	1.1	3.018	3.301	3.301	3.086	3.207	3	3.458	2.29	0.891	1.597	2.534	3.291	3.6	0.714	2.741	3.608	3.777	3.198	1.737	2.695	3.301	2.94	1.412	3.569	2.79	NA	2.023	2.981	3.091	3.572	1.034	2.479	3.581	3.513	3.762	3.097	2.89	3.448	3.703	2.908	3.259	1.895	2.275	3.301	2.873	2.409	3.425
BREAST	CAL120_BREAST	1.7555	3.0045	3.355	3.333	2.873	3.2905	3.1895	2.594	2.0605	0.616	2.6635	2.16	3.0555	3.044	1.05	3.009	3.131	3.264	3.2355	1.9815	3.0265	3.078	3.0565	1.8705	3.015	2.8975	1.6245	2.1445	3.156	3.0575	3.218	1.3565	2.8505	3.1745	3.09	3.082	3.0445	3.33	3.337	3.1435	2.6875	3.0735	1.673	2.616	3.3675	3.1405	2.221	3.504
BREAST	CAL51_BREAST	1.9245	2.99	3.3235	3.402	3.192	3.3595	2.7765	2.672	1.9855	0.6805	2.393	1.219	3.303	3.2765	1.359	3.0805	3.33	3.447	2.867	1.95	2.918	3.2095	3.0235	1.4825	3.359	2.787	1.23	1.9245	3.0545	2.7475	3.42	0.9895	2.9995	3.354	3.187	3.5285	3.1885	3.2655	3.374	3.1755	3.0785	3.237	1.914	2.312	3.317	3.1625	2.5585	3.2165
BREAST	DU4475_BREAST	1.261	2.522	3.179	2.537	3.301	2.841	2.678	3.495	1.94	1.136	2.186	1.627	2.832	2.926	0.671	2.648	3.222	2.982	2.897	2.368	1.992	2.939	2.742	0.979	3.438	1.65	0.518	1.687	3.34	2.979	3.01	1.48	3.301	3.053	3.559	3.538	2.775	3.516	3.332	3.301	2.549	3.041	3.28	2.294	3.257	2.76	1.464	3.446
BREAST	HCC1395_BREAST	3.1935	3.843	3.7045	3.994	3.5035	3.898	2.916	2.597	3.176	2.692	2.7295	2.8405	3.7125	3.978	2.089	3.3305	3.874	4.087	4.212	2.5875	4.021	4.027	3.866	3.301	3.9745	3.246	3.3635	3.301	3.236	3.301	3.9055	3.301	3.2805	2.995	3.8435	4.0695	3.249	3.093	3.356	3.2265	3.301	3.871	3.778	3.141	3.5065	3.2335	3.558	3.2185
BREAST	HCC1806_BREAST	0.894	3.455	3.712	3.717	2.277	3.301	2.774	3.605	2.631	0.671	1.543	1.262	3.459	3.606	0.682	2.122	3.642	3.653	3.079	1.53	1.271	3.527	3.031	1.302	3.301	2.505	2.739	2.063	3.087	3.301	2.945	0.258	2.875	3.261	3.506	3.654	3.616	3.06	3.155	3.487	2.827	3.518	1.551	2.156	3.933	3.301	1.349	2.937
BREAST	HCC1954_BREAST	0.4595	2.852	3.301	3.0285	1.858	3.301	2.5385	3.048	2.1135	1.924	1.382	3.301	2.832	3.4235	0.9465	0.92	3.621	3.51	3.301	0.867	4.025	4.4455	2.956	1.7835	2.942	2.693	1.1965	1.992	2.961	3.301	2.7275	1.746	2.4935	3.2285	3.902	3.496	3.3705	2.817	2.759	3.1965	3.0255	3.301	3.572	2.3155	3.0805	3.1055	2.3405	2.7435
BREAST	HCC202_BREAST	1.59	NA	3.88	NA	1.391	NA	NA	3.805	2.622	1.68	3.301	NA	4.165	NA	NA	NA	NA	NA	NA	NA	NA	NA	NA	2.27	NA	3.301	NA	NA	NA	NA	NA	NA	2.125	3.999	NA	NA	NA	3.044	NA	3.301	2.608	NA	NA	2.675	NA	NA	NA	NA
BREAST	HCC38_BREAST	0.903	3.301	4.038	3.301	3.944	3.657	2.188	2.933	2.594	1.349	2.437	2.004	NA	4.068	1.163	3.55	3.395	4.099	3.301	2.785	2.639	3.301	3.301	1.769	4.236	3.301	2.917	2.357	2.865	2.931	3.991	1.012	3.301	3.301	3.301	NA	3.958	2.577	3.003	3.982	2.759	4.037	3.301	2.328	4.006	4.113	2.174	2.77
BREAST	HCC70_BREAST	1.528	3.061	3.586	3.492	3.301	3.603	3.672	3.63	2.573	1.999	2.769	2.618	3.279	3.495	1.899	3.004	3.565	3.623	3.692	2.808	3.301	3.301	3.092	2.04	3.455	3.161	1.887	2.161	3.301	3.691	3.301	1.125	3.301	3.48	3.64	3.788	3.161	3.653	3.585	3.789	3.246	3.278	2.997	2.238	3.565	2.803	2.212	3.931
BREAST	HMLE3_BREAST	1.613	3.233	3.423	3.749	3.067	3.712	3.301	2.25	2.132	1.259	2.996	2.431	3.116	3.057	0.888	2.908	NA	3.528	3.301	2.464	2.983	3.383	3.174	1.362	NA	2.53	2.011	2.138	3.301	2.897	3.301	1.102	2.915	3.221	3.581	3.749	3.061	3.207	NA	3.053	2.936	3.229	2.581	2.866	NA	2.968	2.478	3.97
BREAST	HMT3552_BREAST	NA	2.949	NA	3.503	NA	3.527	2.943	NA	NA	NA	NA	2.338	NA	NA	1.484	2.578	NA	3.774	3.054	1.527	3.709	3.435	2.865	NA	3.181	NA	1.975	1.865	3.23	2.989	3.143	2.526	NA	NA	3.474	3.574	3.179	NA	3.238	NA	NA	3.658	2.246	NA	NA	3.047	2.144	3.474
BREAST	HS578T_BREAST	1.453	2.711	3.301	3.799	3.301	3.682	2.927	3.183	2.133	0.912	2.211	2.942	3.187	3.183	1.811	2.921	3.301	3.163	3.301	1.561	2.989	3.274	3.301	1.927	NA	2.594	1.767	2.128	2.849	3.301	3.099	3.117	2.586	2.931	3.634	3.704	3.264	2.861	3.338	3.301	2.944	3.385	2.462	1.958	3.052	2.938	2.374	2.812
BREAST	JIMT1_BREAST	1.5765	3.1325	3.299	3.4405	2.6165	3.336	3.0275	3.407	2.3795	0.911	2.797	2.393	3.268	3.498	1.7965	2.9285	3.3075	3.5065	3.181	1.664	2.863	3.2785	3.035	2.21	3.1605	3.225	1.8775	2.1885	3.0345	3.0085	3.2945	1.4355	2.872	3.343	3.4505	3.407	3.301	3.112	3.274	3.4115	3.2365	3.328	1.689	2.035	3.294	3.0085	3.187	3.1485
BREAST	MCF7_BREAST	1.92167	2.88733	3.304	3.26533	3.17267	2.96433	3.03767	3.09067	2.35233	1.805	2.651	2.58033	2.82533	2.90633	1.551	2.75767	3.08367	3.11	3.03933	2.56433	2.83467	2.95967	2.86967	1.992	3.32033	2.826	1.735	2.17867	2.99333	2.957	3.138	1.93767	2.85033	2.84767	3.288	3.28467	2.91133	3.09	3.113	3.12367	2.96933	2.89233	2.23467	2.74467	3.07433	2.794	2.24067	3.11933
BREAST	MDAMB134_BREAST	1.911	2.73	3.482	3.133	3.163	3.63	2.863	3.234	2.791	2.891	2.523	3.209	3.445	3.189	2.106	2.361	3.147	3.594	NA	2.126	3.668	3.011	2.853	2.355	3.655	3.505	2.205	2.963	2.744	3.301	3.618	3.301	2.485	3.301	3.184	3.479	3.301	2.762	3.794	3.617	3.301	3.301	3.128	3.301	3.508	2.778	2.201	2.748
BREAST	MDAMB157_BREAST	1.612	3.098	3.169	3.258	3.172	NA	3.131	2.38	2.716	0.791	2.505	2.088	2.939	3.089	1.397	2.776	3.301	NA	3.166	1.89	2.402	3.113	3.121	1.206	3.29	2.678	2.255	2.21	3.301	2.943	3.201	1.374	2.87	3.26	3.265	3.301	2.953	3.245	3.271	3.03	3.046	3.081	3.153	2.073	3.301	3.301	2.695	3.492
BREAST	MDAMB231_BREAST	2.13525	3.0045	3.29475	3.27933	3.07075	3.30525	3.02975	3.37275	2.281	1.5595	2.8225	2.48575	3.24525	3.21525	1.6155	3.15275	3.32225	3.29725	2.93475	1.4435	3.16525	3.059	2.93	2.102	3.4015	3.084	2.01025	2.26475	3.13325	2.9115	3.40375	2.29225	2.78875	3.228	3.1565	3.239	3.081	3.0295	3.27225	3.236	3.2	3.2185	3.1175	2.53825	3.28125	3.08675	2.403	2.85775
BREAST	MDAMB361_BREAST	1.339	2.611	NA	2.836	2.348	2.824	2.105	3.179	2.437	1.682	2.673	2.664	2.833	2.852	2.137	2.345	2.637	2.933	2.864	2.448	3.026	NA	2.737	2.576	2.904	3.076	2.125	2.593	2.279	2.981	2.905	2.685	2.049	3.053	2.758	2.841	2.781	2.33	2.678	2.97	2.719	2.852	2.763	2.294	2.878	2.391	2.482	2.189
BREAST	MDAMB436_BREAST	1.773	3.0055	3.1135	3.128	2.99	3.3305	2.3655	3.3615	2.2265	1.46	2.4735	1.5	2.667	3.265	1.0575	2.8635	3.1805	3.404	3.4045	2.655	3.1045	3.1795	3.0555	2.0445	3.356	2.791	1.999	2.1305	2.813	3.1585	3.118	1.848	2.6755	3.1975	3.187	3.324	3.0345	2.8395	3.1135	3.202	2.5085	3.0955	2.645	2.405	3.0235	3.013	2.2425	2.9775
BREAST	MDAMB453_BREAST	1.304	3.022	3.514	3.591	2.697	NA	3.181	2.884	2.253	0.857	3.301	2.582	3.366	3.431	2.106	3.192	3.545	3.64	3.301	3.37	3.301	3.308	3.057	2.239	NA	3.708	1.432	2.125	3.14	3.301	NA	1.466	3.037	3.614	NA	3.624	3.454	3.162	3.213	3.118	3.301	3.164	2.929	2.779	3.543	2.65	2.426	3.151
BREAST	MDAMB468_BREAST	2.406	3.499	3.458	3.623	2.259	3.578	2.748	3.605	2.826	1.061	3.155	2.094	3.404	3.584	1.411	2.413	3.369	3.834	3.084	2.571	2.635	3.301	3.119	2.087	3.232	3.716	1.932	2.147	2.831	3.301	3.078	1.095	3.082	3.498	3.518	3.527	3.301	3.165	3.301	3.612	2.6	3.408	1.997	2.871	3.606	3.038	2.17	3.072
BREAST	MFM223_BREAST	1.074	3.082	3.8815	4.2275	3.1955	3.794	2.9405	1.634	2.4505	0.5655	2.6435	3.0015	3.5755	3.653	1.9195	2.875	3.741	3.301	3.69	2.5195	3.6515	3.6425	3.158	2	4.352	3.199	2.564	2.3035	2.916	3.0815	3.875	1.985	3.186	3.767	3.297	3.9295	3.691	3.36	3.485	2.699	3.216	3.556	3.996	2.481	3.931	2.568	2.823	3.16
BREAST	S68_BREAST	0.636	3.069	3.313	3.673	2.484	3.232	2.666	3.452	2.136	1.028	2.991	1.741	NA	3.554	1.048	2.527	3.799	3.745	2.721	1.443	2.844	3.301	2.845	1.319	3.301	2.653	1.389	2.321	2.833	2.645	2.993	1.22	2.261	3.301	3.464	3.598	3.454	3.301	3.301	3.453	2.481	3.585	3.64	2.168	3.262	2.504	2.215	2.734
BREAST	SKBR3_BREAST	1.249	3.201	3.534	3.517	0.986	3.714	2.688	3.747	2.408	0.991	2.724	2.549	3.411	3.379	1.417	1.748	3.444	3.437	NA	2.963	3.289	3.017	3.033	1.715	3.552	3.103	1.307	2.071	2.947	3.301	2.782	1.759	2.422	3.301	3.301	3.656	3.301	3.21	2.384	3.479	2.726	NA	2.696	2.639	3.29	2.476	2.053	2.885
BREAST	SUM149_BREAST	1.286	2.896	3.157	3.394	1.979	3.156	2.389	3.301	2.391	0.784	1.436	0.994	3.483	3.179	NA	1.758	3.132	3.679	3.153	1.487	2.008	3.276	2.989	1.108	2.764	2.413	1.672	2.087	2.897	2.817	2.814	0.539	3.012	3.598	3.301	3.232	2.583	3.069	2.564	NA	2.784	2.731	2.981	2.215	NA	3.188	2.383	2.876
BREAST	SUM149.B1*.S_BREAST	1.934	3.49	3.934	3.791	3.301	3.801	3.301	3.876	3.034	2.001	2.89	2.649	3.625	3.394	NA	3.001	3.855	3.729	3.803	2.054	3.301	3.399	3.514	2.001	3.763	3.301	3.221	2.373	3.301	3.301	3.603	1.442	3.114	3.624	NA	3.845	3.263	NA	NA	3.963	NA	2.914	3.301	2.743	3.78	3.632	2.415	3.676
BREAST	SUM159_BREAST	1.72	3.244	3.348	NA	3.128	3.674	3.532	3.839	2.524	1.809	3.013	3.516	3.301	3.293	1.29	3.109	NA	3.58	3.631	2.837	3.482	3.44	3.185	1.839	3.565	2.909	2.884	2.378	3.295	3.301	3.519	1.683	3.176	NA	3.638	3.698	3.248	3.655	3.553	3.643	3.091	3.328	3.196	3.085	NA	3.575	3.124	3.572
BREAST	SUM44_BREAST	2.015	3.301	3.395	NA	3.183	NA	3.091	3.475	2.287	0.689	3.074	3.293	3.391	4.119	2.816	2.783	3.732	4.412	NA	3.108	3.871	3.586	3.065	2.586	4.262	3.467	2.5	2.363	3.151	3.91	4.145	3.301	2.764	NA	4.072	NA	3.544	3.07	3.722	3.41	3.103	3.427	3.953	2.538	3.385	NA	3.301	3.214
BREAST	T47D_BREAST	2.74067	3.15467	3.62233	3.609	3.41667	3.17233	3.24333	3.7645	2.71167	1.66233	2.91833	2.50333	3.35533	3.40267	1.53767	3.00567	3.42333	3.637	3.50933	3.078	3.529	3.307	3.12367	2.13	3.73367	2.94733	2.23833	2.508	3.159	3.42867	3.537	2.72167	2.997	3.45967	3.53267	3.658	3.23	3.36733	3.388	3.62767	3.7735	3.29133	2.28067	2.97333	3.565	2.60733	2.34367	3.486
BREAST	VP229_BREAST	1.928	3.433	3.528	3.821	1.698	3.705	3.127	NA	2.643	1.179	2.606	3.219	3.591	3.433	1.815	1.583	3.552	4.026	3.301	1.981	3.301	3.301	3.003	2.61	2.925	3.777	1.955	2.077	2.978	3.301	2.63	1.967	2.65	3.664	NA	4.061	3.301	3.289	3.021	4.157	3.301	3.301	3.769	2.746	3.301	3.301	2.736	3.753
BREAST	ZR751_BREAST	1.739	3.301	3.301	3.53	2.829	3.684	3.069	3.047	2.351	2.687	3.06	3.287	2.894	3.301	1.473	2.8	3.956	3.573	3.301	2.987	3.301	3.28	2.624	2.056	3.301	3.301	1.568	2.376	3.301	3.301	3.301	2.023	2.655	3.022	3.301	NA	2.778	3.26	2.92	3.301	3.837	3.69	2.863	3.301	3.795	1.964	3.301	3.01
SYNOVIAL	ASKA_SYNOVIAL	1.267	3.035	3.923	3.301	3.143	3.822	2.858	3.301	2.611	1.04	2.573	1.831	3.492	3.68	0.904	3.301	3.722	3.866	2.021	3.091	3.075	3.217	2.932	0.989	3.773	2.376	2.278	2.266	3.301	2.967	3.712	1.027	2.835	3.914	3.795	3.791	3.271	3.871	3.823	3.689	3.055	NA	3.773	2.324	NA	2.71	2.573	3.257
SYNOVIAL	CME_SYNOVIAL	1.896	3.301	4.403	4.41	4.362	4.562	2.503	3.301	3.301	1.642	1.514	0.962	4.045	3.924	0.288	3.183	4.52	4.611	3.301	2.065	2.816	3.932	3.301	1.52	NA	2.455	3.301	2.347	3.301	3.301	NA	1.253	3.301	3.301	4.28	NA	3.266	3.301	4.245	3.301	3.301	2.994	2.37	3.301	4.449	4.029	2.379	3.301
SYNOVIAL	HSSYII_SYNOVIAL	2.2675	2.5675	3.2195	2.9455	2.9585	3.31	2.435	1.512	2.125	0.796	2.088	1.1535	3.016	2.9815	0.531	2.66	3.1875	3.391	2.8455	2.167	2.6715	2.92	2.6275	0.8435	3.37	2.4105	1.789	2.06	3.071	2.5865	3.3505	0.7955	2.741	3.083	3.0535	3.2415	2.7525	3.004	3.201	2.641	2.9285	2.736	2.9585	2.048	3.2865	3.018	1.8475	3.0885
SYNOVIAL	SYO1_SYNOVIAL	1.7355	2.7465	3.3245	2.996	2.961	3.2365	2.2475	2.395	2.23	0.562	1.646	0.9965	3.06	2.6755	0.528	2.475	3.251	3.176	2.7125	1.701	2.4585	2.668	2.7935	0.8505	3.3385	2.141	1.8095	1.9045	2.8235	2.4255	3.172	0.7905	2.6915	3.0715	3.063	3.0225	2.2675	3.1785	3.2045	2.559	3.0685	2.447	1.914	2.265	3.256	2.7935	2.1025	2.986
SYNOVIAL	YAMATO_SYNOVIAL	2.648	3.051	4.716	4.341	4.086	4.25	3.301	3.301	2.84	1.273	3.245	2.647	4.145	2.646	0.991	3.144	4.262	4.617	2.303	2.504	3.301	3.301	3.301	2.026	4.337	3.301	2.202	2.376	2.998	2.344	4.246	1.253	2.479	4.39	3.653	NA	3.24	3.301	4.085	NA	3.301	2.846	2.441	3.301	4.767	2.754	3.301	3.301
HEADNECK	93VU_HEADNECK	2.316	3.075	3.904	NA	1.901	4.125	3.128	3.556	2.651	1.486	2.254	3.301	3.206	3.141	1.797	2.565	4.034	3.542	3.622	1.678	3.071	3.442	3.025	2.386	2.989	3.409	2.71	2.128	3.04	3.153	2.742	2	3.02	3.513	3.62	3.928	3.131	3.301	2.799	3.667	2.766	3.106	3.301	2.314	3.92	3.301	2.416	3.301
HEADNECK	PCI30_HEADNECK	1.969	2.94	3.58	3.557	1.612	3.494	3.137	3.56	2.542	1.077	2.41	2.817	3.137	3.083	1.921	2.008	3.569	3.385	3.301	2.633	3.244	3.345	3.05	2.03	2.961	3.08	1.714	2.106	3.299	3.157	2.837	1.803	3.08	3.272	3.494	3.494	3.1	3.239	3.523	3.609	3.174	3.176	3.301	2.584	3.497	2.937	2.602	NA
HEADNECK	SCC003_HEADNECK	2.384	3.301	3.788	3.762	2.481	NA	3.448	NA	2.629	1.708	2.601	2.8	3.301	3.206	1.772	2.544	NA	3.591	3.301	2.38	2.943	3.268	3.111	2.028	3.137	3.301	3.301	2.219	3.082	3.213	2.894	1.575	3.301	3.468	3.539	3.697	3.301	3.418	3.111	3.749	3.301	3.207	2.414	2.825	NA	3.301	3.021	3.208
HEADNECK	SCC36_HEADNECK	1.66	3.301	3.628	3.578	1.528	3.301	2.801	3.301	2.983	1.027	2.48	2.525	3.524	3.429	1.36	2.097	3.449	3.529	3.301	1.532	3.075	3.301	3.301	1.98	2.922	3.301	3.128	2.299	2.791	3.129	2.61	2.337	2.688	3.231	3.627	3.546	3.342	3.05	2.906	3.665	3.172	3.266	2.829	2.661	NA	2.913	2.109	2.999
HEADNECK	SCC47_HEADNECK	2.295	3.242	3.98	3.888	2.35	4.158	3.476	3.445	2.848	1.871	2.587	3.301	3.182	3.256	2.107	2.835	NA	3.63	3.301	2.215	3.301	3.464	3.301	2.273	3.301	3.173	3.197	2.121	3.443	3.301	2.999	2.221	3.255	3.417	3.734	3.943	3.168	3.527	3.301	3.623	3.301	3.218	2.958	2.551	NA	3.258	2.455	3.435
HEADNECK	SCC90_HEADNECK	2.311	2.682	4.007	3.555	1.701	NA	3.194	3.567	2.681	0.697	3.229	3.312	3.251	3.136	1.769	2.128	3.684	3.434	3.274	2.207	3.596	3.481	2.741	2.357	2.893	3.669	2.092	2.254	3.173	3.301	2.634	1.462	3.037	3.489	3.571	3.71	3.226	3.301	2.813	3.906	3.045	3.301	2.813	2.22	NA	3.03	1.638	3.301
HEADNECK	SG27_HEADNECK	2.941	3.608	3.221	3.301	3.134	3.584	NA	2.8	3.007	2.967	3.285	3.301	3.253	NA	2.663	3.269	3.597	3.875	3.571	2.162	3.792	3.659	3.562	2.607	3.575	3.45	3.13	2.286	3.484	3.23	3.651	3.221	3.05	3.632	3.551	3.661	3.321	3.351	NA	3.51	4.112	NA	NA	3.301	3.301	3.301	2.95	3.634
HEADNECK	SG28_HEADNECK	1.95	NA	3.456	NA	1.785	NA	NA	3.301	2.585	2.689	2.972	NA	3.246	NA	NA	NA	NA	NA	NA	NA	NA	NA	NA	2.397	NA	3.66	NA	NA	NA	NA	NA	NA	2.912	3.594	NA	NA	NA	3.301	NA	3.481	2.739	NA	NA	2.632	3.558	NA	NA	NA
HEADNECK	SG31_HEADNECK	1.94	3.421	3.397	3.875	2.041	3.878	3.164	3.102	2.426	2.197	2.622	3.301	3.301	3.452	1.576	2.302	3.733	4.186	3.301	1.993	3.301	3.301	3.775	2.02	3.301	3.301	2.178	2.03	3.301	3.301	3.301	2.508	2.954	3.44	3.915	NA	3.301	3.26	3.301	3.427	3.301	3.39	3.938	2.926	3.354	3.301	2.416	3.846
HEADNECK	SG32_HEADNECK	1.961	2.923	NA	3.476	2.938	NA	2.771	3.257	2.454	1.438	2.559	3.105	3.552	3.259	0.888	2.345	3.86	4.185	3.301	1.292	3.301	3.642	2.658	1.678	3.572	3.301	3.301	1.723	3.301	2.95	4.01	1.775	3.301	3.97	3.531	3.602	3.106	3.15	3.603	3.96	2.403	3.398	3.654	2.434	3.818	3.677	2.59	3.054
HEADNECK	SG43_HEADNECK	1.767	2.836	3.368	2.772	1.303	NA	3.458	2.623	2.719	1.83	2.575	2.448	2.973	2.627	2.206	1.919	3.372	3.369	2.796	1.642	3.301	3.301	3.301	1.705	2.231	2.797	3.012	2.35	3.27	2.448	2.211	2.103	3.295	3.506	3.158	3.349	2.815	3.301	2.243	3.028	3.301	3.055	2.931	3.301	3.248	2.303	3.301	4.678
LARGE	CCK81_LARGE_INTESTINE	NA	2.32	NA	2.643	NA	2.842	2.66	NA	NA	NA	NA	2.037	NA	2.42	1.633	1.68	2.669	2.593	2.358	1.86	1.688	2.737	2.23	NA	2.357	NA	2.278	1.686	2.575	2.289	1.85	1.475	NA	NA	2.577	2.596	2.232	NA	1.947	NA	NA	2.493	2.37	NA	NA	2.666	2.471	2.575
LARGE	COLO320DM_LARGE_INTESTINE	2.979	2.88	3.361	3.6885	3.241	3.7065	3.2705	3.593	2.607	1.684	3.1285	2.754	3.766	3.6825	1.1445	3.245	4.099	3.746	3.2105	3.523	3.267	3.4705	2.8875	3.0745	3.338	3.538	2.62	2.0595	2.874	3.1625	4.069	1.5325	3.1125	3.696	3.744	3.7195	3.2725	3.456	3.6565	3.674	2.5735	3.3115	1.919	2.443	3.865	3.1095	3.142	3.301
LARGE	HCT15_LARGE_INTESTINE	1.852	2.648	3.639	3.456	3.256	3.519	3.358	3.516	2.396	1.878	2.336	2.222	3.259	3.197	0.543	2.733	3.506	3.492	3.258	2.152	3.185	3.185	2.598	2.072	3.478	3.092	1.861	2.008	2.735	2.87	3.441	1.148	3.238	3.387	3.655	3.74	2.644	3.437	NA	3.667	3.181	2.746	1.591	3.01	3.608	3.456	2.782	3.524
LUNG	A549_LUNG	1.644	3.246	3.529	3.539	3.348	3.557	3.564	3.332	2.547	1.159	3.184	3.581	3.201	3.296	1.624	3.078	3.542	3.513	3.27	2.719	3.292	3.295	3.062	2.248	3.486	3.301	2.812	2.339	3.265	3.135	3.458	1.756	3.426	3.294	3.884	3.647	3.235	3.576	3.466	3.507	3.286	3.227	2.14	3.155	3.485	3.536	3.144	3.591
LUNG	H23_LUNG	1.66	3.114	3.649	3.501	1.572	3.505	3.631	3.365	2.16	1.657	1.991	2.65	3.202	3.108	1.105	1.775	3.548	3.591	3.478	2.143	2.737	3.025	3.013	1.788	2.515	3.075	1.763	2.33	3.276	3.192	2.367	1.219	3.097	NA	3.489	3.56	3.072	3.594	2.772	3.581	2.944	3.129	1.748	2.552	3.65	3.04	2.483	3.776
LUNG	HCC78_LUNG	1.444	2.568	3.319	3.301	2.333	3.187	3.176	3.557	2.204	0.803	1.969	2.259	2.671	1.799	0.338	2.547	3.346	3.064	2.26	1.88	2.49	2.886	2.553	1.196	2.893	2.452	1.754	1.62	3.239	1.783	3.301	0.382	2.98	2.736	2.95	3.614	2.647	3.905	2.99	3.391	2.873	2.899	2.262	2.584	3.323	2.498	1.636	3.301
LUNG	NCIH441_LUNG	2.371	3.223	3.409	NA	3.016	3.619	3.192	3.301	3.03	1.786	2.856	2.71	3.281	3.286	1.408	3.047	3.508	3.659	3.301	2.546	2.57	3.327	3.196	2.153	NA	2.856	3.301	2.481	3.301	3.128	3.587	0.954	NA	3.266	3.576	3.694	3.301	3.505	3.579	3.462	NA	3.246	3.301	2.776	3.434	3.533	2.759	3.301
LUNG	HS57T_LUNG	1.35	2.781	3.708	3.45	3.147	3.679	3.168	2.661	1.938	1.077	2.571	2.922	3.205	3.091	1.434	2.92	3.578	3.47	3.125	1.867	3.052	3.301	2.854	1.22	3.438	2.877	1.542	2.073	3.24	3.04	3.309	1.271	3.025	3.356	3.449	3.568	2.88	3.301	3.422	3.301	2.942	3.027	2.036	2.192	NA	3.087	2.379	3.385
PROSTATE	22RV1_PROSTATE	2.238	3.301	3.619	NA	3.062	3.566	3.572	3.426	2.089	0.963	2.954	2.399	3.399	3.33	1.472	3.321	3.475	NA	3.168	NA	2.805	3.224	3.301	1.307	3.315	2.735	1.479	2.353	3.255	3.05	3.336	1.372	2.971	3.301	3.385	3.509	3.246	3.545	3.421	3.437	2.951	3.116	2.21	2.967	3.574	2.653	2.304	3.592
PROSTATE	LNCAP_PROSTATE	1.33	2.89	2.979	3.069	3.174	3.367	3.301	2.836	1.947	0.892	3.301	1.431	2.933	3.108	0.813	3.301	3.351	3.191	2.907	2.618	2.755	3.061	3.089	1.094	3.197	2.684	1.212	1.776	3.301	2.929	3.192	1.218	3.301	2.977	2.962	3.297	2.731	4.03	3.115	3.213	2.542	3.012	2.363	2.417	3.224	2.019	1.355	3.619
PROSTATE	VCAP_PROSTATE	2.255	3.123	3.719	3.492	3.109	3.487	3.232	3.301	2.821	0.516	3.21	2.63	3.54	3.282	1.76	3.155	3.552	NA	3.04	3.15	3.682	3.647	3.03	2.303	3.629	3.301	3.022	2.256	NA	3.056	3.745	1.098	3.301	3.371	3.405	3.665	3.234	3.604	3.069	NA	2.895	3.301	3.363	2.401	3.782	2.654	2.206	3.259
SOFT	CADOES1_SOFT_TISSUE	2.758	3.227	NA	2.627	2.942	3.301	2.97	3.226	2.12	1.663	2.166	1.724	3.075	3.025	0.642	3.002	3.301	2.952	3.047	3.337	2.23	3.062	2.87	1.989	2.737	2.995	1.489	1.805	3.046	2.563	3.024	1.18	2.979	3.135	2.383	3.081	3.076	3.254	NA	2.862	2.61	2.952	1.821	2.758	3.14	2.816	2.569	3.301
SOFT	HT1080_SOFT_TISSUE	2.113	3.114	3.374	NA	3.249	3.485	3.021	3.301	2.349	1.264	2.571	1.713	3.296	3.286	1.511	3.287	3.512	NA	3.283	2.374	3.028	3.301	3.091	1.292	3.442	2.294	2.112	2.071	3.056	3.135	NA	1.221	3.052	3.367	3.139	3.497	3.269	3.268	3.403	3.305	2.78	3.422	1.797	2.196	3.287	3.417	2.52	3.278
SOFT	RDES_SOFT_TISSUE	2.129	3.301	4.036	2.58	3.883	3.936	3.415	3.301	3.301	1.09	2.68	2.034	4.166	3.824	0.518	2.831	3.72	3.855	3.301	2.922	3.9	4.183	3.301	1.972	4.033	2.908	3.465	2.51	3.479	2.727	3.692	1.395	2.62	3.708	5.074	NA	4.098	3.301	4.08	3.932	3.301	3.91	1.283	2.978	3.757	NA	2.437	3.301
CERVIX	C33A_CERVIX	3.301	2.914	NA	3.379	2.235	3.759	3.285	3.028	2.236	0.996	2.023	1.822	3.139	2.654	1.239	3.301	4.124	3.25	3.259	1.295	3.026	3.301	2.996	1.461	3.189	2.61	1.431	2.27	3.658	3.086	2.977	1.149	3.721	2.943	3.301	3.469	2.764	3.443	2.923	3.259	3.127	3.148	2.335	2.326	3.697	3.123	2.126	3.635
CERVIX	CASKI_CERVIX	1.322	3.063	3.301	3.244	0.986	3.248	3.037	3.172	1.992	0.43	1.939	2.724	3.208	3.031	1.071	1.848	3.191	3.155	2.835	1.202	2.098	3.038	2.743	0.836	2.273	2.722	NA	1.762	3.051	2.869	2.147	1.01	2.51	3.151	3.048	3.283	3.203	2.977	2.482	3.284	2.32	3.168	2.234	2.001	3.277	2.502	2.18	2.974
CERVIX	HELA_CERVIX	2.371	3.1095	3.733	3.6435	3.6895	3.5445	3.6225	3.71	3.1665	1.0045	3.1505	3.2225	3.3235	3.325	1.9935	3.1115	3.531	3.64	3.4155	3.164	3.4055	3.2675	3.228	1.688	3.612	3.0425	3.585	2.539	3.546	3.06	3.662	1.754	3.5675	3.488	3.7665	3.58	3.2715	3.717	3.703	3.671	3.26	3.1595	2.2165	2.703	3.4165	3.724	3.3505	3.532
CERVIX	SIHA_CERVIX	2.227	3.145	3.902	3.725	3.202	3.739	3.286	3.024	2.364	1.426	3.301	2.87	3.228	3.035	1.726	2.921	3.816	3.519	3.301	2.354	3.455	3.301	3.148	2.164	NA	3.301	2.226	2.192	3.301	3.111	3.444	2.398	2.793	3.534	3.588	3.678	2.769	3.499	3.534	3.63	3.301	3.051	2.99	2.927	3.793	3.006	2.588	3.466
AUTONOMIC	CHLA90_AUTONOMIC_GANGLIA	2.062	3.216	3.471	3.256	2.756	3.418	3.284	2.773	2.253	1.2	2.887	2.967	3.137	2.953	1.213	2.509	3.301	3.342	3.117	2.408	NA	3.119	3.178	1.799	3.073	2.945	1.364	2.359	3.301	3.002	2.896	1.389	2.979	3.162	3.39	3.453	2.623	3.371	3.301	3.234	3.016	2.666	3.527	2.455	3.358	3.161	3.301	3.5
HAEMATOPOIETIC	JURKAT_HAEMATOPOIETIC_AND_LYMPHOID_TISSUE	2.649	2.645	3.494	3.076	3.126	3.269	3.284	NA	2.434	0.479	2.641	2.146	3.54	3.382	0.802	3.288	3.386	3.368	2.679	2.787	1.559	3.526	2.784	1.117	NA	2.149	1.761	2.119	3.301	3.022	3.465	1.012	3.53	3.277	2.995	3.385	3.301	3.482	3.211	3.38	2.49	3.491	1.348	2.458	3.396	2.743	1.916	3.458
LIVER	SNU475_LIVER	1.662	3.26	3.42	3.394	2.992	NA	3.129	3.141	2.044	1.41	2.51	2.834	3.183	3.241	1.183	2.91	3.443	3.491	3.259	1.637	3.404	3.207	2.984	2.218	3.215	3.164	1.257	2.331	3.03	3.178	3.301	1.813	2.928	3.125	3.247	3.508	2.336	3.129	3.301	NA	3.085	2.796	2.998	2.926	3.309	3.024	3.126	3.208
[truncated: 31 more columns]
