# Supplementary material for: Chemosensitivity profiling of osteosarcoma tumour cell lines identifies a model of BRCAness
Source: Sci Rep. 2018 Jul 13;8:10614. doi: 10.1038/s41598-018-29043-z (PMC6045584; doi:10.1038/s41598-018-29043-z)
Supplement: Supplementary file 6 — Supplementary Table 5 [file 41598_2018_29043_MOESM6_ESM.xlsx]

## Sheet: Supp Table 5
Supplementary Table 5: Scaled AUC scores for 88 tumour cell lines
Histotype	cell_line	17-AAG	2-METHOXYESTRADIOL	ABIRATERONE	ABT-737	AFATINIB	AFIMOXIFENE	AG-14699	AZD4547	BEZ-235	BI-2536	BLEOMYCIN	BMN-673	BMS-911543	CABOZANTINIB	CAMPTOTHECIN	CANERTINIB	CARBOPLATIN	CELECOXIB	CRIZOTINIB	DASATINIB	DECITABINE	DMX_1783	DMX_2320	DOXORUBICIN	ERLOTINIB	ETOPOSIDE	EVEROLIMUS	FLAVOPIRIDOL	FLUOROURACIL	FORETINIB	GEFITINIB	GEMCITABINE	GSK-2334470A	GSK1904529A	GSK2194069A	IMATINIB	KU0057788	KU60019	LAPATINIB	LENVATINIB	LESTAURTINIB	MDV3100	METHOTREXATE	MK-1775	MK0752	MK2206	MLN-4924	MSC2358705A
BONE	143B_BONE	0.72	NA	1	NA	0.996	NA	NA	0.856	0.774	0.247	0.953	NA	1	NA	NA	NA	NA	NA	NA	NA	NA	NA	NA	0.64	NA	0.922	NA	NA	NA	NA	NA	NA	0.988	1	NA	NA	NA	0.994	NA	1	1	NA	NA	0.821	1	NA	NA	NA
BONE	CAL72_BONE	0.797	0.962	1	1	1	1	0.988	0.588	0.697	0.252	0.949	0.95	1	1	0.507	1	1	1	1	0.537	0.988	1	0.964	0.576	1	0.94	0.689	0.645	0.986	0.937	1	0.424	0.954	1	0.985	1	0.989	0.969	1	1	1	1	0.724	0.802	1	1	0.858	1
BONE	G292_BONE	0.555	0.8655	0.9875	0.9825	0.923	0.9615	0.9565	0.4785	0.6575	0.267	0.625	0.7755	0.983	0.9145	0.408	0.9605	0.9985	0.9895	0.9075	0.541	0.789	0.99	0.881	0.5345	0.9795	0.8345	0.5075	0.6475	0.9935	0.8275	0.99	0.4185	0.841	0.996	0.9775	0.9775	0.932	0.966	0.986	0.791	0.8585	0.9815	0.982	0.818	0.965	0.8945	0.7585	0.966
BONE	HOS_BONE	0.7	0.972	1	1	0.993	1	1	0.982	0.764	0.265	0.917	0.91	1	0.983	0.377	0.95	1	1	0.949	0.693	0.974	0.998	0.916	0.377	1	0.742	0.776	0.694	0.965	0.927	1	0.295	0.941	0.992	0.876	1	0.982	0.995	1	1	0.929	1	0.4	0.84	1	0.953	0.639	1
BONE	HOSMNG_BONE	0.732	0.929	1	0.925	0.977	0.988	0.912	1	0.831	0.401	1	0.967	1	0.812	0.552	1	1	0.963	0.72	0.669	1	1	0.938	0.683	0.968	1	0.991	0.713	1	0.621	1	0.452	1	1	0.939	1	0.862	0.992	0.916	1	0.987	1	0.517	0.863	0.998	0.823	0.913	1
BONE	HU09_BONE	0.325	0.91	1	0.92	0.922	1	0.924	0.869	0.683	0.185	0.779	0.61	1	0.803	0.226	0.951	1	0.986	0.917	0.531	1	0.969	0.899	0.415	NA	0.786	NA	0.624	0.925	0.689	1	0.179	0.8	0.997	1	0.878	0.997	1	0.976	0.732	0.796	NA	0.73	0.707	1	0.783	0.783	1
BONE	HUO3N1_BONE	0.697	0.968	1	NA	0.959	1	0.966	0.878	0.781	0.473	0.892	0.784	1	0.908	0.414	0.963	1	NA	1	0.438	1	0.992	0.957	0.604	1	0.901	0.638	0.755	0.993	0.877	1	0.458	0.905	0.988	1	0.981	0.942	0.995	0.988	0.924	0.903	1	0.849	0.84	NA	0.891	0.948	1
BONE	KPD_BONE	0.527	0.954	1	0.967	0.913	1	0.961	0.948	0.64	0.455	0.75	0.58	0.991	1	0.363	0.923	1	1	0.932	0.634	0.629	0.971	0.997	0.538	1	0.836	0.434	0.618	0.988	0.929	0.953	0.481	0.84	0.98	1	1	0.962	0.97	1	0.997	0.947	0.991	1	0.817	1	0.694	0.788	1
BONE	LM7_BONE	0.44	0.914	1	1	0.874	1	0.805	0.939	0.837	0.199	0.744	0.539	1	1	0.27	0.733	NA	1	0.923	0.479	0.926	0.997	0.911	0.537	1	0.923	0.774	0.696	0.894	0.935	1	0.337	0.844	0.976	1	1	0.984	0.933	1	0.988	0.824	1	0.908	0.707	0.986	0.87	0.631	0.964
BONE	MG63_BONE	0.792	0.989	NA	1	0.986	NA	1	0.777	0.684	0.339	0.711	0.697	0.98	0.918	0.294	0.979	NA	1	0.997	0.567	0.566	0.973	0.965	0.575	NA	0.944	0.654	0.722	0.984	0.868	1	0.311	0.93	0.987	0.969	1	0.955	1	1	0.902	0.938	0.991	0.65	0.866	NA	0.945	0.608	1
BONE	MHM_BONE	0.838	0.988	1	1	0.992	1	1	0.836	0.863	0.632	0.928	0.97	0.994	0.978	0.63	0.97	1	1	0.992	0.74	1	1	0.981	0.805	1	0.978	0.716	0.839	1	0.969	1	0.442	1	0.995	1	1	0.985	1	1	1	0.954	0.995	0.873	0.946	1	0.968	1	1
BONE	NOS1_BONE	0.485	1	1	1	0.866	1	0.856	0.821	0.703	0.409	0.806	0.684	1	0.897	0.595	0.932	1	1	1	0.429	1	1	0.874	0.653	1	1	0.531	0.623	1	0.782	1	0.7	0.822	1	1	1	1	1	1	0.845	0.867	NA	1	0.544	NA	0.829	1	1
BONE	NY_BONE	0.485	0.854	1	1	0.937	1	0.997	0.678	0.834	0.294	0.735	0.863	0.958	0.927	0.35	0.945	1	1	0.997	0.603	0.879	0.979	0.85	0.56	1	0.959	0.703	0.639	0.997	0.894	1	0.334	0.949	NA	1	NA	0.932	1	1	0.97	0.817	0.924	0.752	0.658	1	0.961	0.746	0.997
BONE	OS25HAL_BONE	0.775	0.913	1	1	0.992	1	0.997	1	0.802	0.239	0.861	0.82	0.974	0.921	0.285	0.947	1	1	0.969	0.688	1	0.991	0.929	0.564	1	0.913	0.643	0.68	0.997	0.862	1	0.285	0.956	0.989	0.968	1	0.979	1	1	0.962	0.942	0.977	0.584	0.713	1	0.773	0.723	0.993
BONE	OSHN_BONE	0.694	0.97	1	1	1	1	0.969	1	0.963	0.342	0.823	0.725	1	0.973	0.277	0.955	1	1	0.991	0.848	1	1	0.965	0.599	1	0.906	1	0.699	0.997	0.933	1	0.472	1	1	1	1	1	1	1	1	0.972	1	0.388	0.86	NA	1	0.749	1
BONE	SAOS2_BONE	0.504	1	1	1	0.922	1	0.896	1	0.831	0.207	0.785	0.703	1	NA	0.363	0.871	1	1	1	0.511	0.928	1	0.926	0.561	NA	0.954	0.938	0.663	0.882	0.922	1	0.298	0.843	1	1	1	1	0.956	1	1	0.863	1	1	0.753	1	0.919	0.598	1
BONE	SJSA1_BONE	0.52	1	1	1	0.988	NA	1	1	0.762	0.48	0.681	1	1	1	1	NA	1	1	1	0.98	1	1	0.981	0.575	1	0.947	1	0.897	1	1	1	1	0.903	1	1	1	1	0.988	1	1	0.952	0.819	1	0.867	1	0.917	1	1
BONE	U2OS_BONE	0.647	0.933	1	1	0.968	1	0.96	0.844	0.811	0.476	0.915	0.849	1	0.987	0.622	0.948	1	1	0.927	0.796	0.913	0.982	0.913	0.6	1	0.872	0.724	0.667	0.962	0.908	NA	0.453	0.934	1	0.982	1	1	1	NA	0.981	0.871	1	0.726	0.747	1	0.952	0.859	1
BREAST	BT20_BREAST	0.414	0.997	1	NA	NA	1	0.909	1	0.709	0.2	0.679	0.875	1	1	0.274	0.762	NA	1	0.997	0.744	1	1	0.997	0.446	1	0.875	0.407	0.671	0.997	0.898	1	0.469	0.997	0.997	0.906	1	NA	0.997	1	1	0.913	1	1	0.838	0.997	1	0.997	1
BREAST	BT549_BREAST	0.332	0.912	0.997	0.997	0.932	0.969	0.906	1	0.692	0.269	0.482	0.766	0.994	1	0.216	0.828	1	1	0.966	0.525	0.814	0.997	0.888	0.427	1	0.843	NA	0.611	0.901	0.934	1	0.312	0.749	1	1	1	0.936	0.873	1	1	0.879	0.985	0.573	0.687	0.997	0.868	0.728	1
BREAST	CAL120_BREAST	0.53	0.908	0.9845	0.9895	0.868	0.9705	0.95	0.784	0.6225	0.186	0.8045	0.6525	0.923	0.9195	0.3175	0.909	0.946	0.9725	0.9775	0.5985	0.914	0.9295	0.9235	0.565	0.911	0.8755	0.4905	0.648	0.9415	0.9235	0.9695	0.4095	0.8615	0.9595	0.934	0.931	0.92	0.9745	1	0.95	0.812	0.9285	0.5055	0.79	0.986	0.949	0.671	0.928
BREAST	CAL51_BREAST	0.480333	0.829	0.878333	0.940333	0.7315	0.947	0.775333	0.758	0.508667	0.168667	0.565	0.307667	0.847667	0.933	0.341667	0.815333	0.894	0.930333	0.839667	0.529667	0.796333	0.871333	0.825333	0.392333	0.918333	0.712	0.313667	0.526667	0.808333	0.811333	0.930667	0.269333	0.783667	0.917333	0.909667	0.923	0.924	0.854667	0.974333	0.824333	0.769333	0.882333	0.551333	0.581667	0.873	0.93	0.736	0.905333
BREAST	DU4475_BREAST	0.381	0.762	0.96	0.766	0.997	0.858	0.809	1	0.586	0.343	0.66	0.492	0.856	0.884	0.203	0.8	0.973	0.901	0.875	0.715	0.602	0.888	0.828	0.296	1	0.498	0.156	0.51	1	0.9	0.909	0.447	0.997	0.922	1	1	0.838	1	1	0.997	0.77	0.919	0.991	0.693	0.984	0.834	0.442	0.997
BREAST	HCC1395_BREAST	0.966	1	1	1	1	1	0.882	0.786	0.9605	0.8145	0.8255	0.859	1	1	0.632	0.995	1	1	1	0.7825	1	1	1	0.9985	1	0.9815	0.99	0.9985	0.979	0.9985	1	0.9985	0.9925	0.906	1	1	0.9825	0.9355	0.9985	0.976	0.9985	1	1	0.95	1	0.978	1	1
BREAST	HCC1806_BREAST	0.27	1	1	1	0.688	0.997	0.838	1	0.795	0.203	0.466	0.381	1	1	0.206	0.641	1	1	0.93	0.462	0.384	1	0.916	0.393	0.997	0.757	0.827	0.623	0.933	0.997	0.89	0.078	0.869	0.985	1	1	1	0.924	0.953	1	0.854	1	0.469	0.651	1	0.997	0.408	1
BREAST	HCC1954_BREAST	0.139	0.8625	1	0.916	0.562	0.9985	0.768	0.9225	0.6395	0.582	0.418	0.9985	0.8565	1	0.2865	0.278	1	1	0.9985	0.262	1	1	0.8945	0.5395	0.8895	0.815	0.362	0.6025	0.8955	0.9985	0.8255	0.528	0.7545	0.9765	1	1	0.9925	0.852	0.8345	0.967	0.9155	0.9985	1	0.7005	0.9315	0.9395	0.708	1
BREAST	HCC202_BREAST	0.482	NA	1	NA	0.421	NA	NA	1	0.794	0.509	1	NA	1	NA	NA	NA	NA	NA	NA	NA	NA	NA	NA	0.688	NA	1	NA	NA	NA	NA	NA	NA	0.644	1	NA	NA	NA	0.922	NA	1	0.79	NA	NA	0.81	NA	NA	NA	NA
BREAST	HCC38_BREAST	0.273	0.997	1	0.997	1	1	0.661	0.886	0.784	0.408	0.736	0.605	NA	1	0.351	1	1	1	0.997	0.841	0.797	0.997	0.997	0.534	1	0.997	0.881	0.712	0.866	0.885	1	0.306	0.997	0.997	0.997	NA	1	0.779	0.907	1	0.834	1	0.997	0.703	1	1	0.657	NA
BREAST	HCC70_BREAST	0.462	0.925	1	1	0.997	1	1	1	0.777	0.604	0.837	0.791	0.991	1	0.574	0.908	1	1	1	0.848	0.997	0.997	0.934	0.616	1	0.955	0.57	0.653	0.997	1	0.997	0.34	0.997	1	1	1	0.955	1	1	1	0.981	0.99	0.905	0.676	1	0.847	0.668	1
BREAST	HMLE3_BREAST	0.487	0.977	1	1	0.927	1	0.997	0.68	0.644	0.38	0.905	0.734	0.941	0.924	0.268	0.879	NA	1	0.997	0.744	0.901	1	0.959	0.411	NA	0.764	0.608	0.646	0.997	0.875	0.997	0.333	0.881	0.973	1	1	0.925	0.969	NA	0.922	0.887	0.976	0.78	0.866	NA	0.897	0.749	0.971
BREAST	HMT3552_BREAST	NA	0.893	NA	1	NA	1	0.892	NA	NA	NA	NA	0.708	NA	NA	0.45	0.781	NA	1	0.925	0.463	1	1	0.868	NA	0.964	NA	0.598	0.565	0.978	0.905	0.952	0.765	NA	NA	1	1	0.963	NA	0.981	NA	NA	1	0.68	NA	NA	0.923	0.649	1
BREAST	HS578T_BREAST	0.439	0.819	0.997	1	0.997	1	0.884	0.962	0.644	0.276	0.668	0.889	0.963	0.962	0.547	0.882	0.997	0.956	0.997	0.472	0.903	0.989	0.997	0.582	NA	0.784	0.534	0.643	0.861	0.997	0.936	0.942	0.781	0.885	1	1	0.986	0.864	1	0.997	0.889	1	0.744	0.592	0.922	0.888	0.717	0.85
BREAST	JIMT1_BREAST	0.4765	0.9465	0.982	1	0.7905	0.999	0.915	0.998	0.719	0.2755	0.845	0.723	0.9875	1	0.5425	0.8845	0.994	0.998	0.961	0.5025	0.865	0.9905	0.917	0.6675	0.9545	0.974	0.5675	0.661	0.9165	0.909	0.961	0.4335	0.868	0.998	1	1	0.997	0.94	0.9605	1	0.9775	0.9925	0.5105	0.6145	0.995	0.909	0.9625	0.9975
BREAST	MCF7_BREAST	0.580333	0.872	0.9525	0.949333	0.930333	0.895667	0.910667	0.929333	0.710667	0.545333	0.801	0.779333	0.853667	0.878	0.468667	0.833	0.911	0.918333	0.907	0.774667	0.856333	0.886667	0.867	0.602	0.935333	0.853667	0.524	0.658333	0.902	0.893333	0.932333	0.585333	0.861	0.860333	0.951	0.944667	0.879667	0.918667	0.935667	0.920333	0.897	0.874	0.675	0.829	0.907	0.844333	0.677	0.908
BREAST	MDAMB134_BREAST	0.577	0.825	1	0.947	0.956	1	0.865	0.977	0.843	0.873	0.762	0.969	1	0.963	0.636	0.713	0.951	1	NA	0.642	1	0.91	0.862	0.711	1	1	0.666	0.895	0.829	0.997	1	0.997	0.751	0.997	0.962	1	0.997	0.834	1	1	0.997	0.997	0.945	0.997	1	0.839	0.665	0.895
BREAST	MDAMB157_BREAST	0.487	0.936	0.957	0.984	0.958	NA	0.946	0.719	0.821	0.239	0.757	0.631	0.888	0.933	0.422	0.839	0.997	NA	0.956	0.571	0.726	0.94	0.943	0.364	0.994	0.809	0.681	0.668	0.997	0.889	0.967	0.415	0.867	0.985	0.986	0.997	0.892	0.98	0.988	0.915	0.92	0.931	0.953	0.626	0.997	0.997	0.814	0.997
BREAST	MDAMB231_BREAST	0.645	0.90775	0.99075	0.980667	0.9275	0.9865	0.91525	0.99825	0.689	0.47125	0.8525	0.75075	0.9805	0.9715	0.488	0.9525	0.98575	0.98575	0.8865	0.436	0.9565	0.924	0.88525	0.635	0.99725	0.9315	0.60725	0.68425	0.94675	0.8795	0.99475	0.6925	0.8425	0.97125	0.954	0.977333	0.93075	0.91525	0.97625	0.97775	0.96675	0.972	0.94175	0.7665	0.979	0.9325	0.72625	0.952
BREAST	MDAMB361_BREAST	0.405	0.789	NA	0.857	0.709	0.853	0.636	0.96	0.736	0.508	0.808	0.805	0.856	0.862	0.646	0.708	0.797	0.886	0.865	0.74	0.914	NA	0.827	0.778	0.877	0.929	0.642	0.783	0.689	0.901	0.878	0.811	0.619	0.922	0.833	0.858	0.84	0.704	0.809	0.897	0.821	0.862	0.835	0.693	0.869	0.722	0.75	0.84
BREAST	MDAMB436_BREAST	0.5355	0.908	0.9135	0.945	0.9025	0.9435	0.715	0.9985	0.673	0.441	0.7475	0.453	0.806	0.96	0.3195	0.865	0.918	0.9595	0.972	0.802	0.938	0.912	0.923	0.618	0.972	0.843	0.6035	0.6435	0.8495	0.9295	0.942	0.5585	0.808	0.9475	0.9625	0.97	0.9165	0.858	0.9405	0.9465	0.758	0.935	0.793	0.7265	0.9135	0.91	0.6775	0.906
BREAST	MDAMB453_BREAST	0.394	0.913	1	1	0.815	NA	0.961	0.871	0.681	0.259	0.997	0.78	1	1	0.636	0.964	1	1	0.997	1	0.997	0.999	0.924	0.676	NA	1	0.433	0.642	0.949	0.997	NA	0.443	0.918	1	NA	1	1	0.955	0.971	0.942	0.997	0.956	0.885	0.84	1	0.801	0.733	1
BREAST	MDAMB468_BREAST	0.727	1	1	1	0.682	1	0.83	1	0.854	0.321	0.953	0.633	1	1	0.426	0.729	1	1	0.932	0.777	0.796	0.997	0.942	0.631	0.976	1	0.584	0.649	0.855	0.997	0.93	0.331	0.931	1	1	1	0.997	0.956	0.997	1	0.785	1	0.603	0.867	1	0.918	0.656	NA
BREAST	MFM223_BREAST	0.3245	0.931	1	1	0.9655	0.9985	0.888	0.4935	0.74	0.1705	0.7985	0.9065	0.9885	1	0.5795	0.8685	0.9985	0.997	0.976	0.761	0.9985	0.9985	0.954	0.6045	1	0.9665	0.7745	0.6955	0.881	0.931	0.9985	0.5995	0.9625	1	0.996	1	1	0.9985	1	0.8155	0.9715	0.9695	1	0.7495	1	0.7755	0.8525	1
BREAST	S68_BREAST	0.192	0.927	1	1	0.75	0.976	0.805	1	0.645	0.311	0.904	0.526	NA	1	0.317	0.763	1	1	0.822	0.436	0.859	0.997	0.86	0.398	0.997	0.802	0.42	0.701	0.856	0.799	0.904	0.369	0.683	0.997	1	1	1	0.997	0.997	1	0.75	1	1	0.655	0.985	0.756	0.669	0.955
BREAST	SKBR3_BREAST	0.377	0.967	1	1	0.298	1	0.812	1	0.727	0.299	0.823	0.77	1	1	0.428	0.528	1	1	NA	0.895	0.994	0.911	0.916	0.518	1	0.937	0.395	0.626	0.89	0.997	0.84	0.531	0.732	0.997	0.997	1	0.997	0.97	0.72	1	0.824	NA	0.815	0.797	0.994	0.748	0.62	0.997
BREAST	SUM149_BREAST	NA	0.864	NA	1	NA	1	0.722	NA	NA	NA	NA	0.3	NA	1	0.217	0.49	1	1	1	0.582	0.666	NA	0.893	NA	0.827	NA	0.773	0.639	0.782	1	0.814	0.277	NA	NA	1	1	1	NA	0.854	NA	NA	1	0.612	NA	NA	1	0.724	1
BREAST	SUM149.B1*.S_BREAST	0.46	0.955	1	1	0.991	1	1	0.972	0.827	0.324	0.858	0.817	1	0.997	0.282	0.931	1	1	1	0.611	0.662	1	0.917	0.555	1	0.866	0.633	0.697	1	1	1	0.166	1	1	1	1	0.829	1	1	1	0.832	0.904	0.843	0.793	1	1	0.75	1
BREAST	SUM159_BREAST	0.52	0.98	1	NA	0.945	1	1	1	0.763	0.547	0.91	1	0.997	0.995	0.39	0.939	NA	1	1	0.857	1	1	0.962	0.556	1	0.879	0.871	0.718	0.995	0.997	1	0.508	0.96	NA	1	1	0.981	1	1	1	0.934	1	0.966	0.932	NA	1	0.944	1
BREAST	SUM44_BREAST	0.609	0.997	1	NA	0.962	NA	0.934	1	0.691	0.208	0.929	0.995	1	1	0.851	0.841	1	1	NA	0.939	1	1	0.926	0.781	1	1	0.755	0.714	0.952	1	1	0.997	0.835	NA	1	NA	1	0.927	1	1	0.937	1	1	0.767	1	NA	0.997	1
BREAST	T47D_BREAST	0.828333	0.953	1	1	0.997333	0.949333	0.957	1	0.819333	0.502333	0.881667	0.756333	0.974	0.979	0.464667	0.908	1	1	0.995667	0.93	0.999	0.985	0.943667	0.643667	1	0.890333	0.676333	0.757667	0.954333	0.978	0.999	0.822333	0.905333	0.984667	0.992	1	0.963333	0.990667	0.99	1	1	0.962	0.689	0.898	1	0.787667	0.708	1
BREAST	VP229_BREAST	0.582	1	1	1	0.513	1	0.945	NA	0.798	0.356	0.787	0.973	1	1	0.548	0.478	1	1	0.997	0.598	0.997	0.997	0.907	0.789	0.884	1	0.591	0.627	0.9	0.997	0.795	0.594	0.801	1	NA	1	0.997	0.994	0.913	1	0.997	0.997	1	0.83	0.997	0.997	0.827	NA
BREAST	ZR751_BREAST	0.525	0.997	0.997	1	0.855	1	0.927	0.921	0.71	0.812	0.924	0.993	0.874	0.997	0.445	0.846	1	1	0.997	0.902	0.997	0.991	0.793	0.621	0.997	0.997	0.474	0.718	0.997	0.997	0.997	0.611	0.802	0.913	0.997	NA	0.839	0.985	0.882	0.997	1	1	0.865	0.997	1	0.593	0.997	0.997
SYNOVIAL	ASKA_SYNOVIAL	0.383	0.917	1	0.997	0.95	1	0.863	0.997	0.789	0.314	0.777	0.553	1	1	0.273	0.997	1	1	0.611	0.934	0.929	0.972	0.886	0.299	1	0.718	0.688	0.685	0.997	0.896	1	0.31	0.856	1	1	1	0.988	1	1	1	0.923	NA	1	0.702	NA	0.819	0.777	1
SYNOVIAL	CME_SYNOVIAL	0.573	0.997	1	1	1	1	0.756	0.997	0.997	0.496	0.457	0.291	1	1	0.087	0.962	1	1	0.997	0.624	0.851	1	0.997	0.459	NA	0.742	0.997	0.709	0.997	0.997	NA	0.379	0.997	0.997	1	NA	0.987	0.997	1	0.997	0.997	0.905	0.716	0.997	1	1	0.719	1
SYNOVIAL	HSSYII_SYNOVIAL	0.685	0.7755	0.9725	0.8895	0.894	0.9985	0.7355	0.4565	0.642	0.2405	0.6305	0.3485	0.911	0.901	0.1605	0.8035	0.963	1	0.86	0.655	0.807	0.882	0.794	0.255	0.9965	0.728	0.5405	0.6225	0.928	0.7815	0.9965	0.24	0.8285	0.9315	0.9225	0.9795	0.8315	0.9075	0.967	0.798	0.885	0.8265	0.894	0.6185	0.993	0.9115	0.558	0.964
SYNOVIAL	SYO1_SYNOVIAL	0.524	0.8295	0.9525	0.905	0.8945	0.947	0.679	0.7235	0.6735	0.17	0.4975	0.301	0.9245	0.808	0.16	0.7475	0.967	0.933	0.8195	0.514	0.743	0.806	0.844	0.257	0.958	0.6465	0.547	0.5755	0.853	0.733	0.932	0.2385	0.813	0.909	0.9255	0.8925	0.685	0.96	0.9545	0.773	0.927	0.739	0.578	0.684	0.9495	0.844	0.635	0.909
SYNOVIAL	YAMATO_SYNOVIAL	0.8	0.922	1	1	1	1	0.997	0.997	0.858	0.385	0.98	0.8	1	0.799	0.299	0.95	1	1	0.696	0.756	0.997	0.997	0.997	0.612	1	0.997	0.665	0.718	0.906	0.708	1	0.379	0.749	1	1	NA	0.979	0.997	1	NA	0.997	0.86	0.737	0.997	1	0.832	0.997	1
HEADNECK	93VU_HEADNECK	0.7	0.929	1	NA	0.574	1	0.945	1	0.801	0.449	0.681	0.997	0.969	0.949	0.543	0.775	1	1	1	0.507	0.928	1	0.914	0.721	0.903	1	0.819	0.643	0.918	0.953	0.828	0.604	0.912	1	1	1	0.946	0.997	0.846	1	0.836	0.938	0.997	0.699	1	0.997	0.73	1
HEADNECK	PCI30_HEADNECK	0.595	0.888	1	1	0.487	1	0.948	1	0.768	0.325	0.728	0.851	0.948	0.931	0.58	0.607	1	1	0.997	0.795	0.98	1	0.921	0.613	0.895	0.931	0.518	0.636	0.997	0.954	0.857	0.545	0.931	0.989	1	1	0.937	0.979	1	1	0.959	0.96	0.997	0.781	1	0.887	0.786	1
HEADNECK	SCC003_HEADNECK	0.72	0.997	1	1	0.75	NA	1	NA	0.794	0.516	0.786	0.846	0.997	0.969	0.535	0.769	NA	1	0.997	0.719	0.889	0.987	0.94	0.613	0.948	0.997	0.997	0.67	0.931	0.971	0.874	0.476	0.997	1	1	1	0.997	1	0.94	1	0.997	0.969	0.729	0.853	NA	0.997	0.913	1
HEADNECK	SCC36_HEADNECK	0.502	0.997	1	1	0.462	0.997	0.846	0.997	0.901	0.31	0.749	0.763	1	1	0.411	0.634	1	1	0.997	0.463	0.929	0.997	0.997	0.598	0.883	0.997	0.945	0.695	0.843	0.945	0.789	0.706	0.812	0.976	1	1	1	0.921	0.878	1	0.958	0.987	0.855	0.804	NA	0.88	0.637	1
HEADNECK	SCC47_HEADNECK	0.693	0.979	1	1	0.71	1	1	1	0.86	0.565	0.782	0.997	0.961	0.984	0.637	0.856	NA	1	0.997	0.669	0.997	1	0.997	0.687	0.997	0.959	0.966	0.641	1	0.997	0.906	0.671	0.983	1	1	1	0.957	1	0.997	1	0.997	0.972	0.894	0.771	NA	0.984	0.742	NA
HEADNECK	SCC90_HEADNECK	0.698	0.81	1	1	0.514	NA	0.965	1	0.81	0.211	0.976	1	0.982	0.947	0.534	0.643	1	1	0.989	0.667	1	1	0.828	0.712	0.874	1	0.632	0.681	0.959	0.997	0.796	0.442	0.918	1	1	1	0.975	0.997	0.85	1	0.92	0.997	0.85	0.671	NA	0.915	0.495	1
HEADNECK	SG27_HEADNECK	0.889	1	0.973	0.997	0.947	1	NA	0.846	0.908	0.896	0.992	0.997	0.983	NA	0.805	0.988	1	1	1	0.653	1	1	1	0.788	1	1	0.946	0.691	1	0.976	1	0.973	0.921	1	1	1	1	1	NA	1	1	NA	NA	0.997	0.997	0.997	0.891	NA
HEADNECK	SG28_HEADNECK	0.5945	NA	1	1	0.679	1	0.914	1	0.89	0.906	0.95	1	0.9915	1	0.588	0.653	NA	1	0.997	0.566	NA	1	1	0.8615	1	1	0.725	0.611	1	1	0.736	1	0.941	1	1	1	1	1	0.826	1	0.83	1	1	0.897	1	0.997	0.819	1
HEADNECK	SG31_HEADNECK	0.586	1	1	1	0.617	1	0.956	0.937	0.733	0.664	0.792	0.997	0.997	1	0.476	0.695	1	1	0.997	0.602	0.997	0.997	1	0.61	0.997	0.997	0.658	0.613	0.997	0.997	0.997	0.758	0.892	1	1	NA	0.997	0.985	0.997	1	0.997	1	1	0.884	1	0.997	0.73	1
HEADNECK	SG32_HEADNECK	0.592	0.883	NA	1	0.888	NA	0.837	0.984	0.741	0.434	0.773	0.938	1	0.985	0.268	0.708	1	1	0.997	0.39	0.997	1	0.803	0.507	1	0.997	0.997	0.521	0.997	0.891	1	0.536	0.997	1	1	1	0.938	0.952	1	1	0.726	1	1	0.735	1	1	0.782	1
HEADNECK	SG43_HEADNECK	0.534	0.857	1	0.837	0.394	NA	1	0.792	0.821	0.553	0.778	0.74	0.898	0.794	0.666	0.58	1	1	0.845	0.496	0.997	0.997	0.997	0.515	0.674	0.845	0.91	0.71	0.988	0.74	0.668	0.635	0.995	1	0.954	1	0.85	0.997	0.678	0.915	0.997	0.923	0.885	0.997	0.981	0.696	0.997	0.937
CERVIX	C33A_CERVIX	0.997	0.88	NA	1	0.675	1	0.992	0.915	0.676	0.301	0.611	0.55	0.948	0.802	0.374	0.997	1	0.982	0.985	0.391	0.914	0.997	0.905	0.441	0.963	0.789	0.432	0.686	1	0.932	0.899	0.347	1	0.889	0.997	1	0.835	1	0.883	0.985	0.945	0.951	0.705	0.703	1	0.944	0.642	0.997
CERVIX	CASKI_CERVIX	0.399	0.925	0.997	0.98	0.298	0.981	0.918	0.958	0.602	0.13	0.586	0.823	0.969	0.916	0.324	0.558	0.964	0.953	0.856	0.363	0.634	0.918	0.829	0.253	0.687	0.822	NA	0.532	0.922	0.867	0.649	0.305	0.758	0.952	0.921	0.992	0.968	0.899	0.75	0.992	0.701	0.957	0.675	0.605	0.99	0.756	0.659	0.857
CERVIX	HELA_CERVIX	0.716	0.9395	1	1	1	1	1	1	0.9565	0.3035	0.948	0.9445	0.9985	0.9985	0.6025	0.94	1	1	0.9725	0.956	0.9955	0.968	0.949	0.51	1	0.919	1	0.767	1	0.9245	1	0.53	1	1	1	1	0.988	1	1	1	0.985	0.9545	0.67	0.8165	0.9985	1	0.95	1
CERVIX	SIHA_CERVIX	0.673	0.95	1	1	0.967	1	0.993	0.914	0.714	0.431	0.997	0.867	0.975	0.917	0.521	0.882	1	1	0.997	0.711	1	0.997	0.951	0.654	NA	0.997	0.673	0.662	0.997	0.94	1	0.724	0.844	1	1	1	0.837	1	1	1	0.997	0.922	0.903	0.884	1	0.908	0.782	1
LARGE	CCK81_LARGE_INTESTINE	NA	0.703	NA	0.801	NA	0.861	0.806	NA	NA	NA	NA	0.617	NA	0.733	0.495	0.509	0.809	0.786	0.714	0.563	0.511	0.829	0.676	NA	0.714	NA	0.69	0.511	0.78	0.693	0.56	0.447	NA	NA	0.781	0.786	0.676	NA	0.59	NA	NA	0.755	0.718	NA	NA	0.808	0.749	0.757
LARGE	COLO320DM_LARGE_INTESTINE	0.9	0.87	1	1	0.979	1	0.988	0.9985	0.7875	0.509	0.9455	0.832	1	1	0.346	0.98	1	1	0.97	1	0.987	0.9985	0.8725	0.9285	1	0.9955	0.7915	0.622	0.8685	0.9555	1	0.463	0.94	0.9955	1	1	0.9885	0.987	1	1	0.7775	0.9985	0.5795	0.738	1	0.9395	0.949	1
LARGE	HCT15_LARGE_INTESTINE	0.56	0.8	1	1	0.984	1	1	1	0.724	0.567	0.706	0.671	0.985	0.966	0.164	0.826	1	1	0.984	0.65	0.962	0.962	0.785	0.626	1	0.934	0.562	0.607	0.826	0.867	1	0.347	0.978	1	1	1	0.799	1	NA	1	0.961	0.83	0.481	0.909	1	1	0.84	1
LUNG	A549_LUNG	0.497	0.981	1	1	1	1	1	1	0.769	0.35	0.962	1	0.967	0.996	0.491	0.93	1	1	0.988	0.821	0.995	0.995	0.925	0.679	1	0.997	0.85	0.707	0.986	0.947	1	0.531	1	0.995	1	1	0.977	1	1	1	0.993	0.975	0.647	0.953	1	1	0.95	1
LUNG	H23_LUNG	0.502	0.941	1	1	0.475	1	1	1	0.653	0.501	0.602	0.801	0.967	0.939	0.334	0.536	1	1	1	0.647	0.827	0.914	0.91	0.54	0.76	0.929	0.533	0.704	0.99	0.964	0.715	0.368	0.936	NA	1	1	0.928	1	0.837	1	0.889	0.945	0.528	0.771	1	0.918	0.75	0.997
LUNG	HCC78_LUNG	0.436	0.776	1	0.997	0.705	0.963	0.96	1	0.666	0.243	0.595	0.682	0.807	0.544	0.102	0.769	1	0.926	0.683	0.568	0.752	0.872	0.771	0.361	0.874	0.741	0.53	0.489	0.979	0.539	0.997	0.115	0.9	0.827	0.891	1	0.8	1	0.903	1	0.868	0.876	0.683	0.781	1	0.755	0.494	0.883
LUNG	HS57T_LUNG	0.408	0.84	1	1	0.951	1	0.957	0.804	0.585	0.325	0.777	0.883	0.968	0.934	0.433	0.882	1	1	0.944	0.564	0.922	0.997	0.862	0.369	1	0.869	0.466	0.626	0.979	0.918	1	0.384	0.914	1	1	1	0.87	0.997	1	0.997	0.889	0.915	0.615	0.662	NA	0.933	0.719	1
LUNG	NCIH441_LUNG	0.716	0.974	1	NA	0.911	1	0.964	0.997	0.915	0.54	0.863	0.819	0.991	0.993	0.425	0.921	1	1	0.997	0.769	0.776	1	0.966	0.65	NA	0.863	0.997	0.75	0.997	0.945	1	0.288	NA	0.987	1	1	0.997	1	1	1	NA	0.981	0.997	0.839	1	1	0.834	1
PROSTATE	22RV1_PROSTATE	0.676	0.997	1	NA	0.925	1	1	1	0.631	0.291	0.892	0.725	1	1	0.445	1	1	NA	0.957	NA	0.847	0.974	0.997	0.395	1	0.826	0.447	0.711	0.983	0.921	1	0.415	0.898	0.997	1	1	0.981	1	1	1	0.892	0.941	0.668	0.896	1	0.802	0.696	1
PROSTATE	LNCAP_PROSTATE	0.402	0.873	0.9	0.927	0.959	1	0.997	0.857	0.588	0.269	0.997	0.432	0.886	0.939	0.246	0.997	1	0.964	0.878	0.791	0.832	0.925	0.933	0.331	0.966	0.811	0.366	0.537	0.997	0.885	0.964	0.368	0.997	0.899	0.895	0.996	0.825	1	0.941	0.971	0.768	0.91	0.714	0.73	0.974	0.61	0.409	0.877
PROSTATE	VCAP_PROSTATE	0.681	0.944	1	1	0.939	1	0.976	0.997	0.852	0.156	0.97	0.795	1	0.992	0.532	0.953	1	NA	0.918	0.952	1	1	0.915	0.696	1	0.997	0.913	0.682	NA	0.923	1	0.332	0.997	1	1	1	0.977	1	0.927	NA	0.875	0.997	1	0.725	1	0.802	0.666	1
SOFT	CADOES1_SOFT_TISSUE	0.833	0.975	NA	0.794	0.889	0.997	0.897	0.975	0.64	0.502	0.654	0.521	0.929	0.914	0.194	0.907	0.997	0.892	0.921	1	0.674	0.925	0.867	0.601	0.827	0.905	0.45	0.545	0.92	0.774	0.914	0.356	0.9	0.947	0.72	0.931	0.929	0.983	NA	0.865	0.789	0.892	0.55	0.833	0.949	0.851	0.776	0.864
SOFT	HT1080_SOFT_TISSUE	0.638	0.941	1	NA	0.982	1	0.913	0.997	0.71	0.382	0.777	0.518	0.996	0.993	0.456	0.993	1	NA	0.992	0.717	0.915	0.997	0.934	0.39	1	0.693	0.638	0.626	0.923	0.947	NA	0.369	0.922	1	0.948	1	0.988	0.987	1	0.998	0.84	1	0.543	0.663	0.993	1	0.761	1
SOFT	RDES_SOFT_TISSUE	0.643	0.997	1	0.779	1	1	1	0.997	0.997	0.329	0.81	0.615	1	1	0.156	0.855	1	1	0.997	0.883	1	1	0.997	0.596	1	0.879	1	0.758	1	0.824	1	0.421	0.792	1	1	NA	1	0.997	1	1	0.997	1	0.388	0.9	1	NA	0.736	1
AUTONOMIC	CHLA90_AUTONOMIC_GANGLIA	0.623	0.972	1	0.984	0.833	1	0.992	0.838	0.681	0.363	0.872	0.896	0.948	0.892	0.366	0.758	0.997	1	0.942	0.727	NA	0.942	0.96	0.544	0.928	0.89	0.412	0.713	0.997	0.907	0.875	0.42	0.9	0.955	1	1	0.792	1	0.997	0.977	0.911	0.805	1	0.742	1	0.955	0.997	0.978
HAEMATOPOIETIC	JURKAT_HAEMATOPOIETIC_AND_LYMPHOID_TISSUE	0.8	0.799	1	0.929	0.944	0.988	0.992	NA	0.735	0.145	0.798	0.648	1	1	0.242	0.993	1	1	0.809	0.842	0.471	1	0.841	0.337	NA	0.649	0.532	0.64	0.997	0.913	1	0.306	1	0.99	0.905	1	0.997	1	0.97	1	0.752	1	0.407	0.743	1	0.829	0.579	1
LIVER	SNU475_LIVER	0.502	0.985	1	1	0.904	NA	0.945	0.949	0.618	0.426	0.758	0.856	0.962	0.979	0.357	0.879	1	1	0.985	0.495	1	0.969	0.902	0.67	0.971	0.956	0.38	0.704	0.915	0.96	0.997	0.548	0.885	0.944	0.981	1	0.706	0.945	0.997	NA	0.932	0.845	0.906	0.884	1	0.914	0.944	0.978
[truncated: 32 more columns]
