# Supplementary material for: Chemosensitivity profiling of osteosarcoma tumour cell lines identifies a model of BRCAness
Source: Sci Rep. 2018 Jul 13;8:10614. doi: 10.1038/s41598-018-29043-z (PMC6045584; doi:10.1038/s41598-018-29043-z)
Supplement: Supplementary file 7 — Supplementary Table 6 [file 41598_2018_29043_MOESM7_ESM.xlsx]

## Sheet: Supp Table 6
Supplementary Table 6: Z-normalised unscaled AUC scores for 88 tumour cell lines
Histotype	cell_line	ABIRATERONE	ABT-737	AFATINIB	AFIMOXIFENE	AG-14699	AZD4547	BEZ-235	BI-2536	BLEOMYCIN	BMN-673	BMS-911543	CABOZANTINIB	CAMPTOTHECIN	CANERTINIB	CARBOPLATIN	CELECOXIB	CRIZOTINIB	DASATINIB	DECITABINE	DMX_1783	DMX_2320	DOXORUBICIN	ERLOTINIB	ETOPOSIDE	EVEROLIMUS	FLAVOPIRIDOL	FLUOROURACIL	FORETINIB	GEFITINIB	GEMCITABINE	GSK-2334470A	GSK1904529A	GSK2194069A	IMATINIB	KU0057788	KU60019	LAPATINIB	LENVATINIB	LESTAURTINIB	MDV3100	METHOTREXATE	MK-1775	MK0752	MK2206	MLN-4924	NILOTINIB	NUTLIN3	OLAPARIB
AUTONOMIC	CHLA90_AUTONOMIC_GANGLIA	-0.274284	-0.470288	-0.146187	-0.357777	0.434716	-0.699703	-0.732253	-0.156769	0.557101	0.664958	-0.619538	-0.698746	-0.313987	-0.539729	-0.729413	-0.586652	-0.160063	0.326228		-0.621215	0.512394	-0.130532	-0.669056	-0.118408	-1.15909	0.54073	0.681921	-0.0887876	-0.878321	-0.285261	0.0353837	-0.766786	-0.13252	-0.279124	-1.41886	0.338372	-0.0195692	-0.426551	-0.0116164	-1.88281	1.05616	-0.419457	-0.420178	0.358326	1.5851	0.425025	-0.228091	0.528118
BONE	143B_BONE	-0.141886		0.633224			-0.591309	0.184892	-0.828968	1.10724		0.434677											0.513637		0.129534							0.930942	0.0419103				-0.00482892		0.386987	0.864736			0.299823	0.0161411				0.304481	0.731727
BONE	G292_BONE	-0.505981	-0.0217248	0.29269	-1.06801	0.165156	-3.0874	-0.966871	-0.709369	-1.18821	0.0762866	-0.0681556	-0.530402	-0.0808864	0.788131	-0.357776	-0.585402	-0.487148	-0.735959	-0.790001	-0.197364	-0.537409	-0.193103	0.219189	-0.586176	-0.741437	-0.263726	0.629216	-0.716275	0.176721	-0.290351	-0.58328	-0.153681	-0.0597609	-0.812149	-0.219492	-0.315973	-0.0173693	-2.26372	-0.54819	0.0985523	0.904308	0.297002	-0.952552	-0.135173	-0.0305111	0.296295	-0.213993	0.0886629
BONE	HOS_BONE	-0.162791	-0.0308327	0.621481	-0.219048	0.590716	0.239719	0.0843415	-0.725955	0.855628	0.719546	0.0150719	-0.0322401	-0.258043	0.702112	-0.0133316	-0.389072	-0.116644	0.118259	0.250738	-0.149381	-0.104666	-1.26501	0.11861	-1.38879	0.424148	0.291776	0.181222	0.0495936	0.318307	-0.811999	0.434113	-0.349273	-1.38448	-0.378377	0.186346	0.0140283	0.317013	0.0234281	0.14213	0.475148	-1.7733	0.477528	0.0617267	0.321498	-0.856225	0.271941	0.0757887	0.748694
BONE	HOSMNG_BONE	-0.493786	-0.932512	0.542219	-0.831266	-0.189286	0.362165	0.763821	0.0614778	1.43989	0.996915	0.254351	-1.32173	0.720131	1.23207	0.319027	-0.991816	-2.30204	-0.0158029	0.760347	0.714314	0.179823	0.800847	-0.373378	0.791567	1.36668	0.525867	1.16066	-2.36253	0.384533	-0.154213	1.16195	-0.0558855	-0.860115	-0.257068	-0.845754	-0.031229	-0.626736	0.232028	0.72944	1.16388	-1.27481	0.689081	-0.622057	-0.734246	0.997794	-0.254577	0.23556	0.477216
BONE	HU09_BONE	0.516619	-0.953005	0.289754	-0.29746	-0.083756	-0.494958	-0.710924	-1.17991	-0.10179	-0.732214	0.611536	-1.37441	-1.10399	0.723864	0.119612	-0.781731	-0.400311	-0.790959	0.45045	-0.381299	-0.29299	-1.00037		-0.995154		-0.551695	-0.36779	-1.80901	0.192707	-1.29675	-1.01524	-0.243954	-0.0120909	-2.28624	0.339346	0.410029	-0.175761	-2.84035	-1.18009		-0.366258	-0.741018	0.15941	-1.03624	0.134222	-1.29833	-0.00253079	0.528118
BONE	HUO3N1_BONE	-0.263832		0.45415	-0.116509	0.21448	-0.448789	0.25802	0.473527	0.678644	0.104319	-0.0508165	-0.600259	-0.0546097	0.785165	0.146805		0.372536	-1.32549	0.397078	-0.210693	0.436263	0.271561	0.453065	-0.0442811	-0.17817	1.03121	0.580903	-0.344077	0.224678	-0.127495	0.0606998	-0.386887	-0.0196177	-1.07315	-0.158552	0.00648539	-0.105365	-0.97785	-0.119239	0.488719	0.129666	0.480348		-0.184277	1.23108	0.0562308	0.0100003	0.222705
BONE	KPD_BONE	-0.532112	-0.595521	0.242784	-0.0350811	0.196127	0.0349728	-1.1436	0.375753	-0.306494	-0.881226	-0.123641	0.162444	-0.332635	0.541938	-0.0767819	-0.244013	-0.255583	-0.206584	-1.69989	-0.365305	1.00524	-0.169511	0.528197	-0.57084	-1.06245	-0.618578	0.545766	0.0877677	-0.286858	-0.0269818	-0.591191	-0.462114	0.0656865	-0.157815	0.0385329	-0.265058	0.284014	-0.226891	0.34815	0.203728	1.08307	0.282899	-0.182482	-1.76053	0.166964	-0.150201	-0.350269	-0.103069
BONE	LM7_BONE	-0.76555	0.0488612	0.0534358	-0.0320652	-0.983052	-0.0292612	0.849137	-1.10134	-0.344876	-1.08188	-0.00226715	0.389193	-0.853085	-0.705835		-0.471605	-0.34242	-1.0883	-0.0109533	-0.136053	-0.136721	-0.177717	0.637258	0.162764	0.426795	0.336365	-0.824569	0.133099	0.482729	-0.631331	-0.550052	-0.511012	0.294001	0.209789	0.222651	-0.732716	0.17622	-0.322251	-0.897194	0.970489	0.387239	-0.741018	-0.722996	-0.334045	-0.897152	-0.502759	-0.0307258	-1.0227
BONE	MG63_BONE		0.281112	0.600932		0.611363	-1.10518	-0.695689	-0.291208	-0.5773	-0.307309	-0.245014	-0.504062	-0.722548	0.909745		-0.0114187	0.372536	-0.588146	-2.058	-0.351976	0.576504	0.0828232		0.344247	-0.0987437	0.655918	0.488669	-0.394181	0.432489	-0.743294	0.348671	-0.371841	-0.58664	-0.0732661	-0.0262975	0.692887	0.409408	-1.17155	0.262052	0.200335	-0.705845	0.742674		0.279759	-1.05268	1.15565	-0.00879635	0.388985
BONE	MHM_BONE	-0.417135	0.328928	0.612674	-0.237143	0.909599	-0.727806	1.08071	1.38842	0.936656	1.01019	-0.116705	-0.0665961	1.15751	0.832624	-0.23994	-0.394074	0.294383	0.386384	0.562357	0.0558798	0.7488	1.6276	0.210707	0.604971	0.166011	2.06046	1.40223	0.383617	0.199558	-0.194927	1.05436	-0.300375	-0.185208	-0.0732661	0.212278	0.839973	0.143222	0.053228	0.394273	0.213906	0.230902	1.46195	-0.130384	0.444259	1.5851	0.654651	-0.397261	0.948909
BONE	NOS1_BONE	1.11938	0.661366	0.00352996	1.13809	-0.613698	-0.828171	-0.525057	0.105127	0.077326	-0.382552	1.05542	-0.678132	0.959165	0.583465	1.24057	0.763896	2.01954	-1.37705	0.457336	-0.136053	-0.657616	0.5998	-0.116478	0.791567	-0.644139	-0.577705	0.681921	-1.09086	0.0465538	0.889084	-0.809543	1.45995	-0.355817	-0.837882	0.339346	0.0743713	0.504002	-1.75563	-0.485154		1.50339	-2.28112		-0.685142	1.5851	-0.866914	0.808859	-1.18219
BONE	NY_BONE	0.0323216	-0.103696	0.361678	-0.312539	0.473716	-1.75956	0.81562	-0.55485	-0.410978	0.502667	-0.498164	-0.43535	-0.405532	0.686292	-0.242961	-0.234009	0.372536	-0.381896	-0.276088	-0.298662	-0.954125	-0.0177001	0.0604443	0.466941	0.115708	-0.365908	0.681921	-0.193766	0.347994	-0.645326	0.5512		0.173571		-0.220789	0.790944	0.270815	-0.498071	-0.974067	-0.556248	-0.272712	-1.19797	0.175691	0.407431	-0.117482	0.457497	-0.400394	0.409346
BONE	OS25HAL_BONE	-0.389261	-0.156066	0.625885	-0.0803188	0.473716	0.472567	0.495686	-0.869125	0.478205	0.293165	-0.31437	-0.478868	-0.768321	0.69618	0.0682473	-0.0914512	0.100448	0.101072	0.78445	-0.194699	0.103692	0.00691783	0.305227	0.075856	-0.149047	0.135715	0.681921	-0.444284	0.617464	-0.851441	0.617655	-0.353034	-0.599184	-0.205603	0.18116	0.364772	0.343411	-0.572571	0.305101	0.0442683	-0.986484	-0.690245	-0.208531	-1.11726	-0.27096	-0.328799	-0.344004	0.714759
BONE	OSHN_BONE	0.433	0.256065	1.06917	0.350948	0.258068	0.892095	2.11973	-0.275495	0.209531	-0.171575	0.237012	-0.0872097	-0.814093	0.751548	0.309963	0.308711	0.308856	1.01029	1.10123	0.469067	0.576504	0.246943	0.804486	0.0196216	1.54936	0.373522	0.681921	0.114012	1.01025	-0.0651512	1.21891	0.188604	0.364251	0.658265	0.484566	0.538258	0.526001	0.753527	0.609518	0.753353	-1.81687	0.683439		1.3797	-0.0990647	-0.0852562	0.360871	0.470429
BONE	SAOS2_BONE	1.17164	0.918663	0.278012	1.01142	-0.315462	0.360157	0.757727	-1.05769	-0.0740697	-0.289604	0.330643		-0.339416	0.182042	0.412692	0.513794	0.372536	-0.911271	-0.0109533	-0.136053	0.0275611	-0.0218031		0.400482	1.13502	-0.0909443	-1.02661	0.0138054	0.777319	-0.801821	-0.581697	1.23803	1.07428	1.3126	1.58668	-0.468716	1.41695	0.816107	-0.522053	1.46922	0.766551	-0.329195	1.30556	0.0440584	-1.13044	-0.307924	0.805726	-0.571368
BONE	SJSA1_BONE	0.276213	4.94207	0.595061		5.77773	0.76162	0.0630125	0.511939	-0.80546	3.42684	0.372257	5.00663	4.11916		3.5852	4.4604	0.372536	1.74763	2.49749	5.76053	0.7488	0.0725657	-0.116478	0.344247	3.92421	2.77388	0.681921	5.7447	0.0465538	5.09535	0.0417127	0.448139	3.70115	-0.837882	5.14458	-0.0727148	4.3164	0.401887	0.375824	-1.7505	3.6934	0.728571	0.146386	0.0317823	1.5851	5.23095	-0.710539	0.528118
BONE	U2OS_BONE	0.157751	0.062523	0.498185	0.0553945	0.173186	-0.673608	0.559673	0.489241	0.842834	0.424473	0.427742	0.00211582	1.11174	0.690247	-0.0586532	-0.389072	-0.325053	0.704353	-0.097036	-0.29333	-0.144735	0.238737	0.276144	-0.284555	0.197782	-0.0389241	0.137301	-0.0983311		-0.151668	0.361329	0.0494331	-0.503844	0.235521	0.55977	0.979516		-0.417611	-0.44518	0.505682	-0.39445	-0.39125	0.221276	0.314132	0.629446	0.629137	-0.387862	0.399166
BONE	CAL72_BONE	0.405126	0.121724	0.941466	0.197139	0.384245	-2.36979	-0.58295	-0.801032	1.08166	0.91577	1.10397	0.684654	0.464145	1.02641	-0.155339	-0.208999	0.372536	-0.766896	0.326491	0.0878685	0.532428	0.0828232	0.365816	0.282901	0.0442241	-0.313888	0.475493	0.125942	0.510133	-0.271266	0.570187	0.726481	-0.483773	0.680321	0.24599	-0.306544	0.710791	-0.226891	2.59284	0.475148	-0.399576	0.119298	0.45246	1.59085	0.623307	-0.0667006	0.658485	0.321116
BREAST	BT20_BREAST	0.61766			3.27331	-0.198462	0.914175	-0.442788	-1.09436	-0.80546	0.560207	0.840411	1.07631	-0.832741	-0.512045		0.498788	0.372536	0.417322	1.86909	2.55633	1.00524	-0.795217	0.782673	-0.246214	-1.18159	0.0316748	0.681921	-0.16275	0.772751	-0.0753297	1.05436	-0.243954	-1.11352	2.27205		0.0743713	1.15737	0.985966	0.00990808	0.939954	1.02925	0.477528	-0.605776	1.82164	1.5851	-0.0875757	0.580166	-0.771583
BREAST	BT549_BREAST	-0.866591	-0.367824	0.338192	-0.994122	-0.216815	0.675305	-0.619514	-0.696274	-2.19361	0.0261241	-0.0854947	0.783141	-1.15993	-0.0809599	0.198169	0.501289	0.0743967	-0.827052	-0.646243	-0.136053	-0.441244	-0.924461	0.533044	-0.514605		-0.707756	-0.72355	0.123556	0.66542	-0.736933	-1.54688	0.809231	0.17608	0.856771	-0.18967	-1.47569	0.303813	0.971066	-0.343708	0.129087	-1.03518	-0.927184	-0.605776	-0.348777	-0.240265	0.251065	0.874647	-1.30097
BREAST	CAL120_BREAST	-0.678446	-0.294961	0.0255472	-0.742298	0.217921	-1.05901	-1.3188	-1.17642	0.0805245	-0.525663	-0.902165	-0.49032	-0.590317	0.448998	-1.24306	-0.781731	0.182943	-0.406818	-0.0755153	-0.73051	0.0255576	0.0161496	-0.809624	-0.239823	-0.814245	-0.256294	0.0450669	0.0436289	-0.142988	-0.326612	-0.371257	-0.719768	-0.885204	-1.64293	-0.325814	0.183743	0.0596265	-0.696241	-1.02173	-0.500268	-1.31966	0.0346767	-0.389245	0.307994	-0.624984	0.434303	-0.824885	-0.853027
BREAST	CAL51_BREAST	-0.788197	-0.13785	0.493781	-0.534204	-0.729552	-0.902442	-1.54732	-1.0638	-0.496272	-1.91398	-0.0438809	0.0421978	-0.0664766	0.590386	-0.641791	-0.324046	-0.883703	-0.460959	-0.262315	-0.379966	-0.10667	-0.779831	0.0240905	-0.522274	-1.33647	-1.07376	-0.400731	-0.695995	0.318307	-0.793551	0.100256	-0.0446014	-0.641836	-0.0015834	0.0476092	-0.0595148	0.141022	-0.600881	0.180566	0.0544466	-1.01083	-0.822818	-0.553678	0.362009	0.0656687	-0.232542	-0.748132	-0.540827
BREAST	DU4475_BREAST	-1.29166	-2.10743	0.653773	-2.09792	-0.955523	0.749576	-1.68596	-0.268511	-0.937665	-1.31203	-1.67722	-0.760587	-1.23283	-0.264863	-0.968107	-1.48702	-0.796866	0.257478	-1.85657	-1.10105	-1.23461	-1.81276	0.215554	-3.42857	-2.279	-1.95624	0.853213	-0.143663	-0.617986	-0.169481	1.05436	-1.17678	0.291492	0.0333389	-1.02469	0.88523	0.0486271	-0.226891	-1.44761	-0.610532	0.739641	-0.873591	-0.749045	-0.626216	-2.17409	0.299774	-0.64475	0.528118
BREAST	HCC1395_BREAST	0.539266	1.21011	0.951007	1.08983	-0.409521	-1.05299	2.08012	2.44822	0.221259	0.478324	1.37619	1.64891	1.17107	1.08475	1.00187	1.2766	3.00948	0.634744	1.63667	1.79926	3.26913	2.95081	1.51581	0.650981	1.4878	4.04095	0.396435	0.624591	1.42701	2.1474	0.989486	-1.39494	1.00529	1.98715	0.204499	-0.710088	0.101424	-0.448901	0.864736	2.20545	1.37781	1.51555	0.0633547	0.53633	2.11102	-0.227903	1.21612	0.202344
BREAST	HCC1806_BREAST	0.565398	0.579395	-0.849272	-0.710632	-0.735287	0.97038	0.419511	-1.08039	-2.30876	-1.85054	0.497098	0.796884	-1.21418	-1.305	0.300898	0.191163	-0.270056	-1.18283	-3.09788	0.466402	-0.0766179	-1.15013	-0.116478	-1.2431	0.661104	-0.559126	-0.257988	0.624591	-0.766422	-1.72425	-0.293726	-0.394409	0.158517	0.459759	1.15621	-0.834545	-0.340752	0.327388	-0.592777	1.00781	-1.476	-1.26285	1.45209	0.702057	-2.40943	-0.880831	0.46112	-1.03967
BREAST	HCC1954_BREAST	-0.866591	-0.988298	-1.46429	-0.710632	-1.27555	-0.147693	-1.15731	1.10731	-2.65206	1.15773	-1.67722	0.378886	-0.765778	-3.6819	0.237448	-0.166482	0.372536	-2.32236	1.64356	2.91487	-0.377134	-0.162331	-0.986546	-0.762548	-1.38082	-0.822943	-0.811392	0.624591	-1.26311	0.168954	-1.50099	-0.516654	1.15206	-0.121055	0.519575	-1.751	-1.2119	-0.538301	0.0175954	0.271583	1.11383	-0.812946	-1.32375	0.222062	-0.380442	-1.32965	0.730539	-0.21675
BREAST	HCC202_BREAST	1.15074		-2.14976			1.37184	0.392088	0.681298	1.43989		2.94537											0.835722		0.791567							-2.66712	2.38149				-0.894888		-0.226891	-1.26618			0.201098					1.47614	-1.37562
BREAST	HCC38_BREAST	1.70123	-0.367824	1.59758	0.363011	-2.07964	-0.378534	0.306772	0.103381	-0.402449	-0.75582		1.85505	-0.398751	1.5188	-0.445398	1.30662	0.372536	0.974196	-0.742656	-0.136053	1.00524	-0.192077	2.14958	0.791567	0.896736	0.533298	-1.23303	-0.258185	1.62227	-0.764924	1.05436	-0.243954	-0.355817		2.04309	-2.65615	-0.675134	1.80248	-0.801871	2.76865	0.766551	-0.777687	1.68978	2.6957	-0.721164	-1.26818	2.42537	-1.96269
BREAST	HCC70_BREAST	0.126394	0.0670769	0.653773	0.200155	1.32484	1.02056	0.242785	1.23826	0.305486	0.150055	-0.127108	0.54265	0.848972	0.439111	0.0682473	0.116133	1.50431	1.01373	0.397078	-0.136053	0.167802	0.363878	0.256755	0.433711	-0.466753	-0.194985	0.681921	1.55509	0.0465538	-0.621152	1.05436	0.429332	0.494716	0.952348	-0.0237043	1.40192	0.605197	1.22735	0.695616	0.193549	0.376988	-1.03155	0.253837	-0.520642	-0.643401	1.42471	0.263755	1.50544
BREAST	HMLE3_BREAST	-0.441524	0.652258	0.310304	0.528883	0.473716	-1.74953	-1.10094	-0.0537563	0.789525	-0.125839	-0.692362	-0.460545	-0.864952	0.249275		-0.121463	0.372536	0.422478	-0.150407	0.082537	0.496366	-1.02704		-1.17919	-0.302605	-0.280447	0.681921	-0.339305	0.0465538	-0.650415	-0.167146	-0.544864	0.346688	0.808983	-0.283026	-0.280144		-0.96593	-0.25761	0.0273046	-0.156099	0.739853		-0.115531	-0.0990647	1.51517		0.243066
BREAST	HMT3552_BREAST		0.0921236		-0.0290493	-0.34758					-0.263048			0.145433	-0.403285		0.493786	-0.34242	-1.18799	1.09951	0.221155	-0.741761		-0.407308		-0.350261	-1.29484	0.370082	-0.119804	-0.314261	1.16136			0.0782312	0.165676	0.0229736		-0.158162			1.48279	-0.585388			0.0784314	-0.782555	0.364719
BREAST	HS578T_BREAST	-0.866591	0.766106	0.653773	0.438408	-0.384286	0.123295	-1.09789	-0.659608	-0.884356	0.628074	-0.446147	-0.171954	0.699788	0.274982	-0.729413	-1.03433	0.372536	-1.12955	-0.140077	-0.208027	1.00524	0.132059		-1.0156	-0.625607	-0.317604	-1.30331	0.624591	-0.414742	1.9133	-1.20827	-1.63566	0.479663	0.643561	0.243397	-1.58506	0.0618264	-0.226891	-0.233011	0.556574	-0.308592	-1.82135	-1.41655	-0.189187	-0.311888	-1.17076	-0.322074	-1.21274
BREAST	JIMT1_BREAST	-0.873559	-0.0501869	-0.350948	-0.605077	-0.153727	0.572932	-0.346808	-0.661354	0.365191	-0.181903	-0.165254	0.549521	0.675207	0.289813	-0.709774	-0.175235	0.0251891	-0.952521	-0.357006	-0.196031	-0.0605904	0.712632	-0.456992	0.597302	-0.479329	-0.0928022	-0.488573	-0.0732793	0.0317102	-0.226099	-0.30322	-0.0859765	0.019271	-0.448222	0.339346	-0.63843	-0.078966	0.102398	0.666404	0.363187	-1.29916	-1.60415	-0.628569	-0.0160945	1.35182	-0.390265	-0.0651864	-0.452597
BREAST	MCF7_BREAST	-0.856138	-0.449036	0.465403	-1.72597	-0.130403	-0.0620473	-0.429585	0.899544	0.0538704	0.0944827	-1.70034	-0.805631	0.259016	-0.0480023	-1.38607	-1.16689	-0.384874	0.594926	-0.405786	-1.04595	-0.723062	0.265406	-0.0696216	-0.422585	-0.667967	-0.12934	-0.669381	-0.196152	-0.32568	0.412815	-0.371784	-1.94911	-0.388433	-0.897924	-0.671144	-0.721402	-0.433147	-0.755344	-0.155113	-1.11492	-0.599911	0.397608	-1.34383	-0.542739	-0.584738	-0.457916	-1.67021	-0.246726
BREAST	MDAMB134_BREAST	-0.235958	-0.750355	0.451214	0.281583	-0.53111	0.225667	0.90703	2.79567	-0.219068	1.022	0.448549	-0.158212	1.19989	-0.832392	-1.19472	0.0436036		-0.158459	1.02892	-0.909113	-0.789843	1.0101	0.741472	1.31301	-0.0457927	2.78503	-1.76448	0.624591	0.770468	2.1474	-1.52789	-0.243954	-0.649363	-0.183547	0.339346	-1.95843	1.06497	0.714787	0.864736	0.271583	0.544859	1.96686	0.0682389	-0.582023	-0.665911	-1.31921	-0.75753	-0.408481
BREAST	MDAMB157_BREAST	-1.3265	-0.465734	0.464425		0.083715	-1.48858	0.678505	-0.870871	-0.25745	-0.631889	-1.30616	-0.387252	-0.00205612	-0.011749	-0.729413		-0.0182293	-0.564084	-1.15069	-0.637209	0.284002	-1.34707	-0.143137	-0.800889	0.0203961	-0.012914	0.681921	-0.229555	-0.18181	-0.304346	-0.309549	-0.398171	-0.446139	-0.837882	-0.563093	-0.136829	-0.0855656	-1.03447	0.0806313	-0.474822	0.576895	-1.49697	-0.605776	0.702057	0.344999	0.406469	-0.582095	0.232886
BREAST	MDAMB231_BREAST	-0.888367	-0.417158	0.315808	-0.697814	-0.148565	0.504182	-0.646937	0.470908	0.419566	-0.0450623	-0.244147	-0.0980891	0.368362	0.733257	-0.665208	-0.698572	-0.687596	-1.33151	0.163364	-0.781158	-0.481313	0.491071	0.127093	0.236891	-0.303598	0.190522	-0.0548533	-0.30471	0.281198	0.863956	-0.566666	-0.518535	-0.718359	-1.0658	-0.231162	-0.949574	-0.0828158	-0.420591	0.554169	-0.00831931	0.531404	-0.184633	-0.670084	0.176026	-0.252543	-1.06465	-0.307977	-0.201479
BREAST	MDAMB361_BREAST		-1.42661	-0.745057	-2.14919	-2.27006	0.115265	-0.171606	0.68479	0.100782	0.217922	-1.67375	-0.930076	1.25245	-0.864032	-2.73565	-1.60957	-0.892387	0.394978	-0.0763761		-1.25464	1.46348	-1.07864	0.216442	-0.151695	1.41021	-3.8068	-0.138891	-0.857768	1.36366	-2.90762	-1.17678	-1.71817	-2.52886	-1.00913	-3.58769	-1.39009	-1.21327	-0.924868	-1.25176	0.0771265	-0.873591	-1.98311	-1.53219	-0.0908792	-2.61579	-1.81014	-3.00788
BREAST	MDAMB436_BREAST	-1.51987	-0.761739	0.197282	-0.621664	-1.67244	0.4816	-0.812998	0.297184	-0.324619	-1.4994	-2.24941	0.0158582	-0.577602	0.161278	-1.0935	-0.431589	0.672123	0.750759	0.0587736	-0.459938	0.0215507	0.37311	0.0168197	-0.512049	-0.318491	-0.308315	-1.46142	0.284603	-0.371352	0.29873	-0.925048	-0.633257	-0.641836	-0.753333	-0.351746	-1.66615	-0.432047	-0.521911	-1.57214	-0.425628	-0.0740856	-0.560492	-1.50935	-0.00504602	-0.580987	-0.786893	-1.30263	-2.81955
BREAST	MDAMB453_BREAST	-0.124465	0.292497	-0.232789		0.198421	-0.476892	-0.732253	-0.755637	1.43989	0.0969417	0.174591	0.396064	1.19989	0.810872	0.00781847	0.15865	0.372536	1.97966	0.397078	-0.117392	0.0275611	0.772126		1.8319	-1.06907	-0.328751	-0.0252066	0.624591		-0.187293	0.218926	0.933357		0.349478	0.736108	-0.449859	-0.213159	-0.772231	0.864736	-0.193224	0.289849	0.494452	0.182203	-0.896291	-0.205476	-0.384467	0.423527	0.239673
BREAST	MDAMB468_BREAST	-0.319578	0.36536	-0.875693	0.124759	-0.794934	0.97038	1.01367	-0.399459	1.12857	-0.623037	0.306368	0.746495	0.0216777	-0.729565	-0.523955	0.643847	-0.255583	0.606384	-0.749542	-0.136053	0.275988	0.460298	-0.283705	1.85235	-0.407184	-0.247005	-1.38237	0.624591	-0.462698	-0.659322	0.361329	0.497037	0.188625	-0.00709746	0.339346	-0.438544	-0.0195692	0.699887	-1.29078	0.634607	-0.904471	0.753957	0.387338	0.0563345	-0.729349	-0.567704	-0.0463897	-0.859814
BREAST	MFM223_BREAST	1.15596	1.74179	0.498919	0.776183	-0.353315	-2.98603	-0.130472	-1.26459	0.0378778	0.715858	0.901098	0.904533	0.883726	0.184019	0.600021	-0.689194	1.49852	0.517869	1.00052	0.774293	0.432256	0.281818	2.43071	0.530843	0.429443	0.334507	-1.00904	0.10089	1.35736	0.473037	0.690439	1.50885	-0.365852	1.47251	1.3507	0.296886	0.385209	-2.02085	0.603368	1.13673	1.65716	-0.346119	1.44557	-1.09762	0.606936	-0.363591	0.520643	-0.515376
BREAST	S68_BREAST	-0.824781	0.479208	-0.545434	-0.918725	-0.983052	0.663261	-1.08875	-0.457076	0.778864	-1.14384		0.677783	-0.593707	-0.504135	0.775265	0.421257	-1.30631	-1.33236	-0.389717	-0.136053	-0.821898	-1.11525	-0.116478	-0.864792	-1.12599	0.399532	-1.37358	-0.940548	-0.656807	-0.500282	-2.23674	-0.243954	0.0531417	0.253901	0.736108	0.0743713	-0.0195692	0.226068	-1.6567	1.23512	1.20097	-1.229	-0.732764	-1.25475	-0.637262	-1.35168	-0.879709	-1.01591
BREAST	SKBR3_BREAST	-0.0547823	0.124001	-2.74423	0.534915	-0.932581	1.25542	-0.259969	-0.521677	0.209531	0.0482546	0.330643	0.276964	0.0318494	-2.04457	-0.297347	-0.349056		1.28013	0.376419	-0.893119	-0.0686041	-0.302858	0.491843	0.285457	-1.23454	-0.529401	-0.872882	0.624591	-1.13866	0.185495	-1.72725	-0.243954	-0.355817	0.467111	0.339346	-0.26883	-2.03686	0.303548	-0.903344		-0.00873121	0.0995529	-0.641593	-1.3235	-0.968775	-1.00144	-1.39348	-0.191299
BREAST	SUM149_BREAST	-1.36831	-0.156066	-1.28668	-1.14793	-1.61852	0.360157	-0.311768	-0.883093	-2.53692	-2.24594	0.580325	-0.181116		-2.0248	-1.24004	0.25619	-0.0558585	-1.25674	-1.82902	-0.202696	-0.244907	-1.54812	-1.41794	-1.47826	-0.751365	-0.469949	-1.09249	-0.530176	-1.06558	-1.36673	0.139813	0.873175	-0.355817	-1.09153	-1.52258	-0.800602	-1.64088		-0.724998	-1.66228	0.356484	-1.09643		0.424617	-0.293471	-1.02232	0.711743	-2.31222
BREAST	SUM149.B1*.S_BREAST	1.33888	0.74789	0.653773	0.797294	0.473716	1.51436	1.64745	1.24175	0.563498	0.195791	1.07275	0.31132		0.433178	0.944465	0.381241	1.82561	-0.282209	0.397078	0.125189	1.85871	0.28387	1.00322	0.791567	1.29916	0.59275	0.681921	0.624591	0.736213	-0.217829	0.462594	0.97097		1.16188	0.240804			1.74587		-1.04141	0.766551	0.392906	0.953901	1.51473	-0.227987	0.83325	0.636556	0.528118
BREAST	SUM159_BREAST	-0.702835		0.399841	0.414281	1.00366	1.44009	0.0934825	0.906528	0.825775	1.47493	-0.0508165	0.0799893	-0.183451	0.646743		0.00858942	1.32774	1.06357	0.708698	0.234483	0.540442	-0.0484726	0.523349	-0.210428	0.853051	0.611329	0.655569	0.624591	0.544387	0.0887987	0.658794		0.489698	0.621505	0.201906	1.40946	0.534801	0.792267	0.219003	0.363187	0.631998	1.35759		1.37479	1.2229	0.592026	-0.431721	1.02357
BREAST	SUM44_BREAST	-0.53908		0.480571		-0.00804991	0.70943	-0.628655	-1.04896	0.955847	1.14593	0.261287	1.97186	2.40354	0.0020932	0.572828	2.08943		1.52935	1.37842	0.623679	0.0596161	1.48399	2.21259	1.21588	0.344721	0.555593	0.0231064	2.07759	1.97395	2.1474	-0.644988		1.57858		0.969498	-0.796831	0.906581	0.097928	0.255902	0.699069	1.60206	-0.185338	-0.332263		1.5851	-0.238341	-0.447385	-0.408481
BREAST	T47D_BREAST	0.252985	0.333482	0.823551	-1.09867	0.341421	1.29055	0.665302	0.650452	0.623914	-0.0191205	0.137601	0.33117	0.236413	0.442406	-0.35979	0.151147	0.97557	1.47779	0.789615	-0.120058	0.294687	0.548513	0.932128	-0.112444	-0.00166683	1.09437	0.0582432	0.929189	0.585493	1.41031	0.092345	0.352851	0.225423	0.474463	0.155228	0.324543	0.17182	0.746573	2.31764	0.238786	-0.540964	1.04261	0.253837	-1.00105	-0.373961	0.392552	-0.177966	-0.12852
BREAST	VP229_BREAST	-0.0756872	0.816199	-1.69914	0.507772	0.0745385		0.456075	-0.193434	-0.0420847	1.03675	0.954849	0.400645	0.706569	-2.37085	0.0289686	1.12404	0.372536	-0.407678	0.397078	-0.136053	-0.188811	1.53323	-1.02775	2.00827	-0.376737	-0.507106	-0.736727	0.624591	-1.48577	0.450136	-1.00574	1.12143		1.95591	0.339346	0.029114	-0.635536	2.32398	0.864736	0.271583	1.36627	0.401369	-0.605776	0.702057	0.428901	1.01185	0.288818	0.528118
BREAST	ZR751_BREAST	-0.866591	0.153602	-0.0390368	0.444439	-0.0585206	-0.1497	-0.433648	2.43949	0.925995	1.13707	-1.46222	0.0983125	0.126785	0.0357099	1.24963	-0.00891768	0.372536	1.32138	0.397078	-0.192033	-1.70742	0.396702	-0.116478	0.791567	-0.889038	0.603897	0.681921	0.624591	0.0465538	0.521385	-0.98992	-1.29338	-0.355817		-1.01691	-0.0802577	-0.857724	-0.226891	2.51289	1.59136	0.205272	1.96686	1.00274	-2.58057	1.5851	-0.71151	-0.322074	1.43078
CERVIX	C33A_CERVIX		-0.19022	-0.910921	0.670628	0.43701	-0.187839	-0.784052	-0.512947	-1.28524	-1.02434	-0.612602	-1.38357	-0.26991	1.02641	1.75723	-0.816745	0.250965	-1.58674	-0.0763761	-0.136053	-0.216859	-0.823938	-0.387919	-0.974705	-1.0704	0.21003	2.2499	0.111627	-0.693346	-0.590617	2.38346	-1.59053	-0.355817	-0.220308	-1.05321	0.609915	-0.851124	-0.352051	0.3297	-0.247508	-0.471338	-0.783328	0.683644	0.265028	-0.81939	0.738152	-0.867177	0.528118
CERVIX	CASKI_CERVIX	-0.866591	-0.497611	-2.74423	-0.870472	-0.131933	0.101214	-1.52752	-1.50117	-1.46435	0.306444	-0.373323	-0.520095	-0.554716	-1.84683	-1.06177	-1.05434	-0.976329	-1.74658	-1.67407	-0.837139	-1.2306	-2.10612	-2.60793	-0.688421		-1.67756	-0.416103	-0.40611	-2.58877	-0.767468	-1.44878	-0.808161	-0.99058	-0.90405	0.0852109	-1.14757	-1.82127	-0.277551	-2.15176	-0.179653	-0.600765	-1.70006	-0.683923	-1.25966	-0.708885	-0.795011	-0.528837	-0.567975
CERVIX	HELA_CERVIX	0.638565	0.412038	1.22402	0.023728	1.21128	1.18115	2.05118	-0.498106	1.11897	1.04191	0.0272093	0.153282	1.00918	0.651687	-0.0344817	0.15865	0.703964	1.6256	0.576991	-0.225354	0.712738	-0.358248	0.637258	0.130812	1.78102	1.20956	1.75799	0.0495936	0.870948	0.179133	1.8977	0.459423	0.812098	0.187732	0.262846	1.64329	0.864783	0.875707	0.738665	-0.208492	-0.623191	0.280078	-0.229695	1.74061	1.6864	0.499248	-0.0855494	1.75316
CERVIX	SIHA_CERVIX	1.22739	0.59761	0.508459	0.610311	0.439304	-0.195868	-0.394037	0.237821	1.43989	0.521847	-0.303967	-0.510933	0.55569	0.274982	0.826629	-0.143972	0.372536	0.233416	0.662213	-0.136053	0.392187	0.618264		0.791567	-0.0179934	-0.0797971	0.681921	0.171274	0.373114	0.998503	-0.553217	0.632446	0.364251	0.547984	-1.04025	0.821116	0.493003	0.753527	0.864736	-0.576605	0.368018	0.911916	0.99623	-0.0222326	0.126037	0.346163	0.432925	0.528118
HAEMATOPOIETIC	JURKAT_HAEMATOPOIETIC_AND_LYMPHOID_TISSUE	-0.194149	-0.880142	0.396905	-0.807139	0.434716		-0.180747	-1.41561	0.032547	-0.546318	0.777991	0.283835	-1.01075	1.00071	-0.472591	-0.521626	-1.42788	0.977634	-2.60204	0.463736	-1.06632	-1.52965		-2.15307	-0.633549	-0.351045	0.681921	-0.0410699	0.421071	-0.764924	1.77903	-0.334227	-1.12355	-0.529095	0.339346	0.757002	-0.217558	0.00852812	-1.62903	0.916205	-1.73614	-0.410995	-0.296446	-0.667955	-1.24913	0.327608	0.273154	0.528118
HEADNECK	93VU_HEADNECK	1.23436		-1.40117	1.77443	0.0768326	0.872022	0.480451	0.342579	-0.792666	1.15773	-0.380259	-0.268151	0.676054	-0.428992	1.4853	-0.0864491	1.30169	-0.928459	0.00109824	0.239815	-0.100659	1.0737	-0.872637	1.06763	0.622714	-0.317604	-0.464416	0.271481	-1.23	0.492122	0.165129	0.553458	0.444537	1.46699	-0.101501	0.0743713	-1.12391	0.863787	-0.780347	-0.390004	0.766551	-0.817177	1.40976	0.702057	-0.22594	-0.0365476	0.476784	0.528118
HEADNECK	PCI30_HEADNECK	0.105489	0.21508	-1.82537	-0.128572	0.0974797	0.880051	0.148328	-0.371523	-0.460022	0.443653	-0.619538	-0.400994	0.886268	-1.53043	0.0803331	-0.479108	0.372536	0.712947	0.298944	-0.0187606	-0.000487111	0.343363	-0.940497	0.226666	-0.695767	-0.39935	0.673137	0.281024	-1.01306	0.241476	0.355	-0.353034	0.12841	-0.128407	-0.181891	-0.159458	0.468804	0.690947	0.474221	-0.152511	0.766551	-0.055586	0.0324217	-0.191643	0.154686		0.110249	0.0157031
HEADNECK	SCC003_HEADNECK	0.830194	0.681858	-0.549837		0.810952		0.413417	0.730185	-0.0527463	0.418572	-0.0508165	-0.119275	0.633672	-0.470518		0.0361006	0.372536	0.278103	-0.219273	-0.224022	0.243933	0.33926	-0.513946	0.791567	1.40507	0.0205276	-0.279948	0.414634	-0.882888	-0.0486111	1.05436	0.384196	0.241313	0.617829	0.339346	0.51563	-0.437547	1.10815	0.864736	-0.0473359	-0.370102	0.624204		0.702057	1.01212	-0.252257	0.232428	0.446675
HEADNECK	SCC36_HEADNECK	0.272728	0.262896	-1.94867	-0.710632	-0.673346	0.360157	1.49205	-0.458822	-0.310759	0.0128458	0.722506	0.391483	-0.0647813	-1.35444	-0.28224	-0.118962	0.372536	-1.1794	0.00798485	-0.136053	1.00524	0.240788	-1.03502	0.791567	1.17605	0.317786	-1.55805	0.214219	-1.53144	0.920892	-0.885491	-0.507251	0.4621	0.0627472	0.445668	-0.87226	-0.888522	0.857827	0.468072	0.152836	0.161703	0.161608		-0.250568	-0.854178	-0.737024	0.768133	-1.03627
HEADNECK	SCC47_HEADNECK	1.49915	0.968756	-0.742122	1.87395	0.875187	0.64921	1.08071	1.01478	-0.082599	1.15773	-0.463486	-0.00475537	1.20159	0.104921		0.13364	0.372536	-0.00549045	0.397078	0.298461	1.00524	0.841877	-0.116478	0.464385	1.26739	-0.343614	1.3056	0.624591	-0.643106	0.773303	0.908791	0.192365	0.730557	1.52213	-0.00555175	0.926716	-0.0195692	0.732667	0.864736	-0.0100157	0.327011	-0.148669		0.596483	-0.146131	0.27426	0.808859	1.0575
HEADNECK	SCC90_HEADNECK	1.59322	0.210526	-1.69474		0.228245	0.894102	0.571861	-1.03499	1.28636	1.17396	-0.224207	-0.279603	0.628587	-1.29314	0.427799	-0.356559	0.294383	-0.0192404	0.904966	0.343778	-1.23861	1.0142	-1.1053	1.73221	-0.195379	0.150578	0.119733	0.624591	-1.47663	-0.192383	0.218926	0.463184	0.321599	0.665617	0.144855	0.0743713	-1.09311	1.57601	0.0775564	0.271583	0.141199	-1.08232		0.0366927	-1.81802	-0.0365476	0.317013	0.307542
HEADNECK	SG27_HEADNECK	-1.14532	-0.367824	0.408648	0.142854		-0.645506	1.56518	2.92836	1.40577	1.15773	-0.217272		2.14416	0.963136	0.164933	0.746389	1.15407	-0.0965841	1.24241	0.818277	2.05104	1.52708	0.547585	1.17243	1.1787	0.269482	1.48568	0.455194	0.845828	2.04562	0.260064	1.00106	0.27142	0.485491	0.39121	0.262943		0.395927	3.3585			1.96686	-0.605776	0.702057	0.866826	0.735832	-0.322074	0.42292
HEADNECK	SG28_HEADNECK	-0.326547		-1.57144			0.360157	0.279349	2.44298	0.738349		-0.241546											1.09626		1.70921							-0.176639	0.858129				0.0743713		0.309508	-0.86337			0.079808	0.231044				-0.353402	0.528118
HEADNECK	SG31_HEADNECK	-0.532112	0.939156	-1.19568	1.02951	0.159421	-0.0392978	-0.205123	1.58397	-0.00796732	1.15773	-0.0508165	0.444163	0.301398	-0.949062	0.575849	1.5242	0.372536	-0.387053	0.397078	-0.136053	2.9045	0.322848	-0.116478	0.791567	-0.0815346	-0.681746	0.681921	0.624591	0.0465538	1.13846	-0.0437293	0.278877	1.18468		0.339346	-0.0802577	-0.0195692	0.148588	0.864736	0.573537	1.58284	0.909096	-0.433202	0.702057	-0.22594	1.22756	-0.528837	0.120901
HEADNECK	SG32_HEADNECK		0.0306454	0.120955		-0.742169	0.271836	-0.119807	0.258773	-0.142304	0.868558	0.819605	0.00211582	-0.864952	-0.864032	0.959572	1.5217	0.372536	-1.5919	0.397078	0.77296	-1.57119	-0.378763	0.540315	0.791567	1.40507	-1.82247	0.681921	-0.212853	1.66565	0.205852	1.05436	2.27241	0.221241	0.268605	-0.166331	-0.495116	0.644795	1.73693	-1.89654	0.600679	1.21891	-0.478692	1.07763	1.62522	0.13013	-0.609454	1.08454	0.528118
HEADNECK	SG43_HEADNECK	-0.633152	-1.57234	-2.27893		0.833893	-1.0008	0.687646	0.943194	-0.108187	-0.100757	-1.18826	-1.44542	1.36942	-1.70643	-0.514891	-0.519125	-1.08922	-0.990334	0.397078	-0.136053	1.00524	-0.323373	-2.70972	-0.496712	1.02249	0.507288	0.545766	-1.41057	-2.44261	0.62317	1.03537	0.527128	-0.714596	-0.661432	-0.920957	0.0743713	-2.34704	-1.04043	0.864736	-0.563034	0.292412	1.96686	-0.77835	-1.74825	1.5851	3.15735	-1.90413	0.453462
LARGE	CCK81_LARGE_INTESTINE		-1.86607		-2.09491	-0.996817					-0.707133		-1.91953	0.398029	-2.17904	-2.63896	-2.45991	-2.35703	-0.615646	-2.37995	-1.63952	-3.28613		-2.40434		0.050843	-1.95996	-2.50674	-1.78992	-3.26701	-0.175842			-2.17229	-3.42949	-2.4328		-2.99821			-2.46976	-0.426487			-0.857007	-0.113389	-1.72048
LARGE	COLO320DM_LARGE_INTESTINE	-0.657541	0.514501	0.565704	0.512296	0.403745	0.946292	0.346383	0.688282	1.07206	0.350705	1.56172	0.972099	-0.430113	0.915677	1.6817	0.423758	0.110579	2.24263	0.338542	0.315788	-0.651606	2.48615	-0.0268049	1.39736	0.503574	-0.572131	-1.1935	0.294147	1.80039	-0.102684	0.457847	1.24179	0.755647	0.70054	0.265439	0.658944	0.762488	0.884647	-1.37227	0.307206	-1.00442	-0.453306	1.23067	0.231883	1.25973	-0.0365476	2.275	1.07786
LARGE	HCT15_LARGE_INTESTINE	0.311054	-0.0148939	0.587722	-0.0531762	0.604481	0.791729	-0.296533	1.027	-0.617815	-0.43419	-0.196465	-0.139889	-1.44982	-0.0967795	-0.110018	-0.2115	0.24807	-0.113772	0.197367	-0.445277	-1.8116	0.429526	0.312497	0.25734	-0.501172	-0.763492	-1.80401	-0.403724	0.366264	-0.591889	0.854994	0.0795241	0.532351	0.775898	-1.3644	0.587287		0.863787	0.495746	-1.61139	-1.42474	1.14604	0.39385	1.08262	0.523034	0.480692	-0.083983
LIVER	SNU475_LIVER	-0.451976	-0.156066	0.200218		0.0791268	0.0389874	-1.36907	0.209885	-0.246789	0.468734	-0.460018	-0.0391113	-0.364845	0.25323	-0.300369	-0.214001	0.250965	-0.998927	0.574409	-0.386631	-0.264941	0.729044	-0.324906	0.44138	-1.30073	0.436689	-0.508337	0.331128	0.0465538	0.254199	-0.126007	-0.905957	-0.4913	-0.0769422	-2.16311	-0.574316	-0.0195692		0.200553	-1.44176	0.378269	0.909096	-0.579727	0.0219614	1.22699	-0.252257	-0.275082	-0.13361
LUNG	A549_LUNG	-0.0722031	0.174094	0.722761	0.0614262	1.07707	0.422384	0.163563	-0.228353	1.1904	1.57083	-0.397598	0.0868605	0.382772	0.585442	-0.00124585	-0.158979	0.282805	0.860759	0.381584	-0.152047	0.0475955	0.790589	0.331886	0.791567	0.757739	0.466415	0.523806	0.228535	0.405085	0.181678	1.44992	-0.270284	1.1069	0.434027	0.168194	1.11152	0.343411	0.386987	0.818613	0.0205191	-0.721222	1.55504	-0.00665166	1.27903	1.26382	0.636096	-0.456784	1.14573
LUNG	H23_LUNG	0.345896	0.0875696	-1.88408	-0.0953981	1.23078	0.488625	-1.01562	0.64114	-1.35347	0.197267	-0.39413	-0.343734	-0.497077	-1.99118	0.0168828	0.0361006	0.884874	-0.12924	-0.573934	-0.871793	-0.148742	-0.153099	-2.02142	0.213886	-0.630902	0.432974	0.572119	0.36453	-2.08637	-0.501555	0.408797		0.115865	0.114212	-0.254501	1.1794	-1.18331	0.607507	-0.233011	-0.31197	-1.22355	-0.145849	0.530607	0.0612449	-0.0888329	1.0652	0.0350625	1.7837
LUNG	HCC78_LUNG	-0.803876	-0.367824	-0.767075	-1.05444	0.186951	0.874029	-0.881556	-0.849919	-1.40038	-0.379602	-2.23554	-3.34186	-1.79735	-0.464586	-0.593448	-1.28193	-2.6407	-0.581271	-0.999182	-1.24233	-1.99191	-1.36758	-1.1053	-1.37857	-0.642816	-2.2052	0.409611	-2.99718	0.0465538	-1.56648	0.0385482	-2.36913	-1.23646	0.312718	-1.35662	2.35232	-0.703732	0.0413081	-0.45133	-1.0923	-0.564884	-0.055586	-0.534142	-1.26948	-1.82211	-0.0365476	-1.21492	0.806383
LUNG	HS57T_LUNG	0.551461	-0.0285557	0.427729	0.42936	0.168598	-0.924522	-1.69206	-0.371523	-0.116716	0.598566	-0.383727	-0.382671	0.0606691	0.273004	0.107526	-0.266522	-0.136906	-0.603615	-0.0316132	-0.136053	-0.785836	-1.31835	0.215554	-0.292224	-0.923456	-0.521969	0.414003	0.00187596	0.064823	-0.435394	0.180952	-0.0370786	0.0155075	0.14362	-0.752398	0.0743713	0.246616	-0.226891	-0.239161	-0.658031	-0.854494	-1.1613		0.17664	-0.301656	0.158287	-0.00566357	1.34595
LUNG	NCIH441_LUNG	-0.490302		0.235445	0.248409	0.223657	0.360157	1.63526	0.866371	0.490999	0.285789	-0.120173	0.0639566	0.0165919	0.524141	-0.103975	0.20617	0.372536	0.563415	-0.86145	-0.0667437	0.584518	0.595697		-0.345902	1.40507	0.994049	0.681921	0.211834	0.699675	-0.838718		-0.375603	0.334144	0.606801	0.339346	0.843745	0.591998	0.252888		0.0849813	0.766551	0.48599	-0.172713	1.27167	0.475967	-0.0365476	0.492448	0.789416
PROSTATE	22RV1_PROSTATE	0.241371		0.302965	0.0885688	1.09542	0.611071	-1.23196	-0.570564	0.699967	-0.17305	0.289029	0.164734	0.12509	1.06596	-0.203682		-0.0124401		-0.456861	-0.341313	1.00524	-1.13987	-0.0825474	-0.655191	-1.00685	0.518436	0.479885	0.0257348	0.126481	-0.306891	0.0100675	-0.243954	-0.145065	-0.0732661	0.196719	0.994602	0.244417	0.178388	-0.211486	-0.356076	-0.63152	1.02474	0.283142	-0.888925	-0.455134	0.638415	-0.459916	0.894613
PROSTATE	LNCAP_PROSTATE	-1.98849	-0.896081	0.46736	-0.511586	0.473716	-0.573243	-1.66463	-0.694528	1.43989	-1.6012	-1.32697	-0.343734	-0.992097	1.02641	-0.578341	-0.964305	-0.76792	0.687165	-0.542944	-0.775827	0.155781	-1.57684	-0.368531	-0.785553	-1.3603	-1.62554	0.681921	-0.262957	-0.202363	-0.502827	1.05436	-1.46264	-1.20635	-0.852586	-1.13879	2.82375	-0.428747	-0.489131	-1.46913	-0.708922	-0.435457	-0.526644	-0.856497	-2.44553	-2.39715	0.701041	-1.81954	0.41274
PROSTATE	VCAP_PROSTATE	0.589787	0.0670769	0.371952	-0.149683	0.315421	0.360157	0.99844	-1.35101	1.24584	0.167759	0.777991	0.054795	0.613329	0.737706	0.0289686		-0.382944	1.60154	1.05303	0.786289	-0.0806248	0.903422	0.678459	0.791567	1.03573	0.15801		0.0400501	1.06049	-0.655505	1.05436	0.019342	-0.0948861	0.500196	0.165601	1.21712	-0.529942		-0.383682	0.271583	0.846002	-0.571775	0.960413	-0.88647	-0.65568	-0.133965	1.17853	1.50205
SOFT	CADOES1_SOFT_TISSUE		-1.9025	0.126827	-0.710632	-0.285639	0.209609	-1.1375	0.651616	-0.980311	-1.16892	-0.834542	-0.533837	-1.28199	0.435156	-0.729413	-1.56205	-0.362682	1.92295	-1.44681	-0.773161	-0.721726	0.259252	-1.48338	0.00939717	-0.993616	-1.51778	-0.438064	-1.13619	-0.586015	-0.551175	0.0353837	-0.868343	-2.65903	-1.64661	-0.244128	-0.102886		-1.53511	-1.26003	-0.912487	-1.13001	0.435217	-1.13001	-0.488724	0.0871556	-0.0365476	-1.84774	-0.357579
SOFT	HT1080_SOFT_TISSUE	-0.612247		0.577447	-0.155715	-0.168639	0.360157	-0.439741	-0.0450264	-0.116716	-1.18515	-0.0681556	0.0639566	0.191205	0.99873	-0.0918891		0.320434	0.267791	-0.0729328	-0.136053	0.163795	-1.17064	0.225248	-1.78244	-0.168904	-0.529401	-0.394143	0.228535		-0.49901	0.266394	0.00429653	-0.762266	-0.117379	0.256363	-0.0500862	0.204819	-0.214971	-0.737298	0.682105	-1.16076	-1.15002	-0.651362	0.986863	-0.0131169	-0.0898952	-0.911036	-0.751222
SOFT	RDES_SOFT_TISSUE	1.69426	-2.00952	1.50804	1.20443	0.735246	0.360157	2.461	-0.348826	0.115708	-0.711559	2.94884	1.29619	-1.4922	0.097011	0.536571	0.696368	0.372536	1.20967	1.42835	2.21512	1.00524	0.224376	1.65759	-0.212984	1.62216	1.10181	1.46371	-0.744905	0.939457	-0.277628	-1.10068	1.28693	4.09255		2.40614	0.0743713	1.69414	1.65349	0.864736	2.33777	-1.81943	1.05577	0.87901		-0.182966	-0.0365476	1.79882	0.898007
SYNOVIAL	ASKA_SYNOVIAL	1.30055	-0.367824	0.421858	0.860627	-0.542581	0.360157	0.358571	-0.436124	-0.112452	-1.01106	0.611536	0.966373	-0.837827	1.02641	0.542614	0.72388	-3.3325	1.50013	0.00798485	-0.359974	-0.473299	-1.79224	1.02746	-1.57283	0.050843	0.195167	0.681921	-0.172293	0.98513	-0.745839	-0.420307	2.06177	0.883603	0.963376	0.26155	2.22409	1.12877	0.929347	0.108306		1.3714	-0.78897		-0.748977	0.0953411	-0.138604	-0.322074	0.528118
SYNOVIAL	CME_SYNOVIAL	2.97295	2.15733	2.21113	3.09236	-1.35699	0.360157	2.461	0.614951	-2.37059	-2.29315	2.52924	1.52523	-1.88212	0.793075	2.95372	2.58714	0.372536	-0.263303	-0.437923	1.54602	1.00524	-0.7029		-1.3709	1.40507	0.496141	0.681921	0.624591		-0.458296	1.05436	-0.243954	2.10044		0.248584	0.0743713	2.05712	-0.226891	0.864736	-0.769992	-0.426487	1.96686	3.13224	2.48946	-0.301656	-0.0365476	2.85456	-1.97966
SYNOVIAL	HSSYII_SYNOVIAL	-1.15055	-1.17729	0.151046	-0.683489	-1.51299	-3.23092	-1.12227	-0.862141	-1.14663	-2.01062	-1.03914	-0.63347	-1.47017	-0.241134	-1.07235	-0.464102	-0.945936	-0.0879904	-0.686702	-1.15169	-1.6934	-2.09074	0.0507499	-1.48465	-0.596483	-0.570274	-0.328261	-1.08012	0.159594	-1.04038	-0.717772	-1.06393	-0.976781	-1.05661	-1.08303	-1.04575	-0.239557	-2.19369	-0.280672	-1.64532	0.327652	-1.56748	-0.65299	0.00723008	-1.38931	-0.529433	-1.3136	-1.61486
SYNOVIAL	SYO1_SYNOVIAL	-0.784713	-1.0623	0.154715	-0.905154	-1.94314	-1.45847	-0.802334	-1.2707	-2.08912	-2.24225	-0.886559	-1.33433	-1.47525	-0.606963	-0.880485	-1.00182	-1.33091	-0.888927	-1.05341	-1.82346	-1.02825	-2.07638	-0.0255931	-2.17352	-0.569346	-1.14807	-1.41531	-1.46425	-0.248036	-1.04674	-0.874415	-1.10719	-0.952946	-1.86166	-2.34074	-0.38763	-0.231858	-2.43805	0.149817	-2.62583	-1.01083	-0.955391	-0.752301	-0.543967	-0.86748	-0.767177	-1.59242	-2.26471
SYNOVIAL	YAMATO_SYNOVIAL	4.06349	2.00022	1.80601	2.15141	0.473716	0.360157	1.05633	-0.0293127	1.32048	0.19284	2.87602	-1.4019	-0.690338	0.715954	2.17419	2.60214	-2.51624	0.491228	0.397078	-0.136053	1.00524	0.335157	2.39436	0.791567	-0.049764	0.603897	-0.648885	-1.6587	2.20459	-0.458296	-1.54688	3.85218	0.527333		0.18116	0.0743713	1.70514		0.864736	-1.27212	-0.335503	1.96686	4.16768	-0.640948	1.5851	-0.0365476	3.69415	0.528118
[truncated: 31 more columns]
