# Supplementary material for: Chemosensitivity profiling of osteosarcoma tumour cell lines identifies a model of BRCAness
Source: Sci Rep. 2018 Jul 13;8:10614. doi: 10.1038/s41598-018-29043-z (PMC6045584; doi:10.1038/s41598-018-29043-z)
Supplement: Supplementary file 8 — Supplementary Table 7 [file 41598_2018_29043_MOESM8_ESM.xlsx]

## Sheet: Supp Table 7
Supplementary Table 7: Rb annotation for OS TCLs
	Rb status* as defined in (Campbell et al, 2016).
HU03N1	Rb defective
OHSN	Rb defective
HU09	Rb defective
SAOS2	Rb defective
LM7	Rb defective
NY	Rb defective
OS25-HAL	Rb not altered
U20S	Rb not altered
CAL72	Rb not altered
G292	Rb not altered
KPD	Rb not altered
143B	Rb not altered
MHM	Rb not altered
OSA/SJSA1	Rb not altered
HOSMNNG	Rb not altered
HOS	Rb not altered
CAL72	Rb not altered
MG63	Rb not altered
*defective	no deleterious mutation, Rb protein detectable by western blot
*not altered	no detectable protein
