# Supplementary material for: Chemosensitivity profiling of osteosarcoma tumour cell lines identifies a model of BRCAness
Source: Sci Rep. 2018 Jul 13;8:10614. doi: 10.1038/s41598-018-29043-z (PMC6045584; doi:10.1038/s41598-018-29043-z)
Supplement: Supplementary file 9 — Supplementary Table 8 [file 41598_2018_29043_MOESM9_ESM.xlsx]

## Sheet: Supp Table 8
Protein names	Gene names	LFQ intensity LM7_J99	LFQ intensity LM7_J99_b	LFQ intensity SAOS2	LFQ intensity SAOS2_b	LFQ Difference	T-test
Dihydropyrimidinase-related protein 4	DPYSL4	19.6446	18.4884	29.8338	29.9998	-10.8503	0.0306063
Helicase ARIP4	RAD54L2	19.6446	18.4884	28.3603	27.7503	-8.98884	0.0142029
Tropomyosin beta chain	TPM2	19.6446	18.4884	27.5614	28.0356	-8.73203	0.0210873
Probable leucine--tRNA ligase, mitochondrial	LARS2	19.6446	18.4884	26.7826	27.6724	-8.16103	0.00984569
PDZ and LIM domain protein 3	PDLIM3	19.6446	18.4884	26.4864	27.4812	-7.91733	0.00985846
Probable global transcription activator SNF2L1	SMARCA1	19.6446	18.4884	27.3855	26.5458	-7.8992	0.0110522
Zinc finger and SCAN domain-containing protein 29	ZSCAN29	19.6446	18.4884	26.9577	26.5451	-7.68494	0.0287909
U4/U6.U5 small nuclear ribonucleoprotein 27 kDa protein	SNRNP27	19.6446	18.4884	27.2815	25.657	-7.4028	0.0232117
55 kDa erythrocyte membrane protein	MPP1	19.6446	18.4884	26.6432	26.2613	-7.38579	0.0323028
Nicotinate phosphoribosyltransferase	NAPRT	19.6446	18.4884	25.9704	26.5297	-7.18357	0.0223836
Protein NDRG2	NDRG2	19.6446	18.4884	25.6933	26.7619	-7.16116	0.0121012
Aminoacylase-1	ACY1;ABHD14A-ACY1	19.6446	18.4884	25.0381	27.1422	-7.02367	0.0485189
ATP-dependent DNA helicase Q4	RECQL4	19.6446	18.4884	26.7986	25.3694	-7.01753	0.0188343
Mitogen-activated protein kinase 14	MAPK14	19.6446	18.4884	26.5499	25.5716	-6.99427	0.0125452
Multiple epidermal growth factor-like domains protein 8	MEGF8	19.6446	18.4884	25.469	26.4977	-6.91686	0.0128079
Leucine-rich repeat and calponin homology domain-containing protein 4	LRCH4	19.6446	18.4884	25.7429	26.1538	-6.88186	0.033146
Long-chain fatty acid transport protein 1	SLC27A1	19.6446	18.4884	26.9122	24.9213	-6.85026	0.0441518
E3 ubiquitin-protein ligase MARCH6	MARCH6	19.6446	18.4884	25.5815	26.1785	-6.81353	0.0221862
cGMP-dependent protein kinase 1	PRKG1	19.6446	18.4884	24.9854	26.7265	-6.78947	0.0321242
Zinc finger MYM-type protein 3	ZMYM3	19.6446	18.4884	26.2341	25.4252	-6.76316	0.0151773
Redox-regulatory protein FAM213A	FAM213A	19.6446	18.4884	25.963	25.6104	-6.72022	0.0383161
Microtubule-associated protein 9	MAP9	19.6446	18.4884	25.9718	25.5084	-6.67366	0.0307855
Cytoplasmic tRNA 2-thiolation protein 1	CTU1	19.6446	18.4884	25.8416	25.4676	-6.58812	0.0376546
Multiple PDZ domain protein	MPDZ	19.6446	18.4884	25.9208	25.2988	-6.54332	0.0223269
Dynamin-1-like protein	DNM1L	19.6446	18.4884	25.3866	25.6746	-6.4641	0.044813
Protein SMG9	SMG9	19.6446	18.4884	26.4146	24.6024	-6.44202	0.0387189
Homer protein homolog 1	HOMER1	19.6446	18.4884	25.5894	25.3279	-6.39218	0.0472226
Ubiquinol-cytochrome-c reductase complex assembly factor 3	UQCC3	19.6446	18.4884	24.7552	26.0033	-6.31275	0.0179644
Adenylyltransferase and sulfurtransferase MOCS3;Molybdopterin-synthase adenylyltransferase;Molybdopterin-synthase sulfurtransferase	MOCS3	19.6446	18.4884	25.2339	25.5001	-6.30052	0.0476552
Short-chain specific acyl-CoA dehydrogenase, mitochondrial	ACADS	19.6446	18.4884	25.5645	25.0574	-6.24449	0.0305932
Phosphatidylinositol 4,5-bisphosphate 3-kinase catalytic subunit delta isoform	PIK3CD	19.6446	18.4884	24.8163	25.7843	-6.23381	0.0156546
Cathepsin L1;Cathepsin L1 heavy chain;Cathepsin L1 light chain	CTSL	19.6446	18.4884	24.4764	25.951	-6.1472	0.0257719
Glucose-6-phosphate translocase	SLC37A4	19.6446	18.4884	25.7372	24.6822	-6.14324	0.0162249
Cell adhesion molecule 4	CADM4	19.6446	18.4884	24.7307	25.6009	-6.09931	0.017118
F-box/WD repeat-containing protein 9	FBXW9	19.6446	18.4884	25.5235	24.6954	-6.04297	0.0181106
TraB domain-containing protein	TRABD	19.6446	18.4884	24.7795	25.4321	-6.03936	0.0237454
NUAK family SNF1-like kinase 1	NUAK1	19.6446	18.4884	25.7684	24.4197	-6.02759	0.0223213
Sharpin	SHARPIN	19.6446	18.4884	25.3612	24.8206	-6.02442	0.0299356
Tubulin--tyrosine ligase	TTL	19.6446	18.4884	24.8788	25.2861	-6.01594	0.0394258
[Pyruvate dehydrogenase (acetyl-transferring)] kinase isozyme 1, mitochondrial	PDK1	19.6446	18.4884	24.6809	25.2163	-5.88214	0.0312853
Testin	TES	21.8029	22.2125	27.7982	27.7587	-5.77073	0.0214043
Ribosomal protein L34;39S ribosomal protein L34, mitochondrial	MRPL34	19.6446	18.4884	24.9929	24.4504	-5.65514	0.0325815
Interferon-related developmental regulator 2	IFRD2	19.6446	18.4884	24.9965	24.4202	-5.6419	0.0305509
ERBB receptor feedback inhibitor 1	ERRFI1	19.6446	18.4884	24.0502	25.3196	-5.61839	0.0230573
DNA mismatch repair protein Msh3	MSH3	19.6446	18.4884	25.3998	23.8432	-5.55499	0.0348547
Breakpoint cluster region protein	BCR	19.6446	18.4884	24.8367	24.3536	-5.52867	0.0378391
CD82 antigen	CD82	19.6446	18.4884	24.2126	24.8814	-5.48052	0.026843
MICOS complex subunit MIC25	CHCHD6	19.6446	18.4884	25.1122	23.9733	-5.47627	0.0212704
EH domain-containing protein 3	EHD3	19.6446	18.4884	25.1378	23.9261	-5.46547	0.0228074
Glycerol-3-phosphate acyltransferase 3	AGPAT9	19.6446	18.4884	25.039	23.9153	-5.4107	0.0215303
28S ribosomal protein S33, mitochondrial	MRPS33	19.6446	18.4884	24.5833	24.0794	-5.26484	0.0387897
Atypical kinase ADCK3, mitochondrial	ADCK3	19.6446	18.4884	24.5103	24.1352	-5.25631	0.0492506
Proteinase-activated receptor 1	F2R	19.6446	18.4884	24.5726	24.0524	-5.24603	0.0377787
Zinc finger FYVE domain-containing protein 1	ZFYVE1	19.6446	18.4884	25.1124	23.4956	-5.23751	0.0420251
Protein O-linked-mannose beta-1,2-N-acetylglucosaminyltransferase 1	POMGNT1	19.6446	18.4884	24.8177	23.7182	-5.20147	0.0228701
Fatty acid desaturase 3	FADS3	19.6446	18.4884	24.4089	23.9402	-5.10809	0.0431486
Myotubularin-related protein 13	SBF2	19.6446	18.4884	24.463	23.8498	-5.08992	0.0331586
Probable ATP-dependent RNA helicase DDX60	DDX60	19.6446	18.4884	24.7037	23.2879	-4.92931	0.0355772
Apoptosis-associated speck-like protein containing a CARD	PYCARD	19.6446	18.4884	24.3098	23.6257	-4.90126	0.0312412
Nucleoside diphosphate kinase;Nucleoside diphosphate kinase 6	NME6	19.6446	18.4884	23.3615	24.4922	-4.86037	0.0266116
	ATXN2L	19.6446	18.4884	23.4449	24.05	-4.681	0.0380901
Allograft inflammatory factor 1-like	AIF1L	19.6446	18.4884	23.9922	23.3768	-4.61802	0.0381995
RNA exonuclease 4	REXO4	19.6446	18.4884	24.0791	23.2335	-4.58984	0.029084
Extended synaptotagmin-1	ESYT1	19.6446	18.4884	23.7418	23.2466	-4.42775	0.0496883
N-chimaerin	CHN1	19.6446	18.4884	23.7774	23.1702	-4.40729	0.0414946
Forkhead box protein J3	FOXJ3	19.6446	18.4884	23.7107	22.9233	-4.25052	0.034821
Serpin B5	SERPINB5	19.6446	18.4884	22.8787	23.5104	-4.12805	0.0440695
Terminal uridylyltransferase 7	ZCCHC6	19.6446	18.4884	23.4305	22.8269	-4.06222	0.0470521
Nesprin-3	SYNE3	19.6446	18.4884	22.5705	23.6559	-4.04672	0.0366149
Tumor suppressor ARF	CDKN2A	19.6446	18.4884	22.4066	23.6547	-3.96416	0.0435758
Calponin-1;Calponin	CNN1	25.7139	24.4743	28.4138	29.5692	-3.89744	0.0445697
Collagen alpha-1(XIV) chain	COL14A1	25.9404	25.8897	29.5815	29.8994	-3.82543	0.0230288
Interferon-induced guanylate-binding protein 1	GBP1	27.472	27.3232	31.0279	31.3702	-3.80144	0.0116054
D-beta-hydroxybutyrate dehydrogenase, mitochondrial	BDH1	23.7083	24.1022	27.1572	27.9587	-3.6527	0.0342458
Kynureninase	KYNU	19.6446	18.4884	23.2643	22.1286	-3.62996	0.0464218
Interferon-induced guanylate-binding protein 2	GBP2	25.2804	25.7742	28.8126	29.3258	-3.54187	0.0100083
Nucleolar protein 14	NOP14	23.0063	23.981	27.2533	26.5841	-3.42503	0.0374035
Synaptogyrin-1	SYNGR1	24.2749	25.0366	28.1822	27.9222	-3.39641	0.04875
Actin, aortic smooth muscle	ACTA2	28.214	28.406	31.4184	31.6225	-3.21046	0.00193509
Peroxiredoxin-2	PRDX2	25.7837	24.8283	28.7081	27.9244	-3.01024	0.0426931
Protein S100-A4	S100A4	34.0753	33.6445	30.7909	30.8631	3.0329	0.0399324
Protocadherin-7	PCDH7	29.2911	29.5681	26.3847	26.0525	3.211	0.0051269
Creatine kinase B-type	CKB	35.8472	35.5862	32.3549	32.6134	3.23256	0.00321321
Formin-like protein 1	FMNL1	27.6189	28.4563	24.2627	25.2141	3.29922	0.0361667
Lysosome-associated membrane glycoprotein 2	LAMP2	26.2545	25.9534	22.2097	22.8876	3.55529	0.0314079
Protein phosphatase 1 regulatory subunit 12B	PPP1R12B	23.7332	24.2255	19.9419	20.8732	3.57183	0.0408565
Cysteine-rich protein 2	CRIP2	32.6865	32.7347	28.6918	28.6412	4.0441	7.60655e-05
Fatty acid-binding protein, heart	FABP3	31.1393	31.1307	26.4557	26.9467	4.43378	0.035158
Melatonin-related receptor	GPR50	29.3278	29.4534	24.6146	25.2432	4.46166	0.0376474
Acid sphingomyelinase-like phosphodiesterase 3b	SMPDL3B	28.1193	27.9361	23.4661	23.6081	4.49063	0.000948747
Protein AHNAK2	AHNAK2	31.3588	31.78	26.6276	26.8355	4.83786	0.00892423
Nestin	NES	34.4651	34.4988	29.1822	29.5104	5.13569	0.0190987
GRB2-associated-binding protein 1	GAB1	25.0541	23.2012	16.3495	18.5553	6.67522	0.0460263
Nuclear receptor coactivator 6	NCOA6	23.5255	24.9742	16.3495	18.5553	6.79745	0.0479692
Selenium-binding protein 1	SELENBP1	26.536	25.8313	19.4825	18.5553	7.16475	0.00842084
Caspase-8;Caspase-8 subunit p18;Caspase-8 subunit p10	CASP8	28.6711	28.9133	21.8632	20.8522	7.43454	0.0336436
FAD-linked sulfhydryl oxidase ALR;Sulfhydryl oxidase	GFER	24.0079	25.8062	16.3495	18.5553	7.45462	0.0375676
Retinal dehydrogenase 1	ALDH1A1	30.4712	30.3543	22.0009	22.9001	7.96226	0.0330906
	TLE4	26.0704	24.7728	16.3495	18.5553	7.96919	0.0404441
Ubiquitin carboxyl-terminal hydrolase 15	USP15	24.9229	26.0203	16.3495	18.5553	8.01919	0.0467743
Platelet-derived growth factor receptor beta	PDGFRB	24.7045	26.4068	16.3495	18.5553	8.10319	0.0326095
Chloride intracellular channel protein 2	CLIC2	24.9214	26.9346	16.3495	18.5553	8.47561	0.0302214
Sulfide:quinone oxidoreductase, mitochondrial	SQRDL	25.386	26.7441	16.3495	18.5553	8.61262	0.0342666
Tyrosine-protein kinase SYK	SYK	26.8329	25.5039	16.3495	18.5553	8.71602	0.0343141
Coxsackievirus and adenovirus receptor	CXADR	26.8441	25.7668	16.3495	18.5553	8.85303	0.041328
Protein-glutamine gamma-glutamyltransferase E;Protein-glutamine gamma-glutamyltransferase E 50 kDa catalytic chain;Protein-glutamine gamma-glutamyltransferase E 27 kDa non-catalytic chain	TGM3	34.9533	35.0612	21.2386	22.4878	13.1441	0.0290808
